# Supplementary material for: Anion‐Controlled Structural Interconversion of Palladium Cages Enables Separations by Selective Guest Capture and Release
Source: Angew Chem Int Ed Engl. 2026 Mar 5;65(16):e25696. doi: 10.1002/anie.202525696 (PMC13080429; doi:10.1002/anie.202525696)
Supplement: Supplementary file 2 — Supporting File 2: anie71642‐sup‐0002‐DataFile.txt. [file ANIE-65-e25696-s002.txt]

Pd6L12-Oh-1-Unidirectional
 C   -2.313900   10.838000   17.865000
 C   -0.915600   10.967800   17.925800
 C    0.302500   10.947500   17.891600
 C    1.699400   10.850500   17.839701
 C    2.514800   11.245800   18.922600
 C    3.882100   11.112500   18.839300
 N    4.502400   10.629400   17.739401
 C    3.740300   10.246000   16.690001
 C    2.363600   10.330400   16.706400
 C   -2.875200    9.889300   16.979300
 C   -4.247400    9.646100   16.912600
 C   -5.137500   10.337800   17.719101
 C   -4.619700   11.301400   18.597900
 C   -3.236900   11.546100   18.650600
 O   -2.962700   12.540200   19.541500
 C   -4.186900   12.927000   20.077700
 C   -4.189300   14.017200   21.009800
 C   -5.343400   14.341200   21.751301
 C   -5.333300   15.414200   22.613899
 N   -4.245500   16.201000   22.782101
 C   -3.130400   15.901000   22.083599
 C   -3.059000   14.831900   21.216200
 C   -5.208300   12.195200   19.534500
 H    2.066500   11.632800   19.830400
 H    4.521400   11.385900   19.674200
 H    4.263600    9.861700   15.819000
 H    1.799300    9.998200   15.841900
 H   -2.201000    9.323900   16.344700
 H   -4.616300    8.898100   16.218500
 H   -6.204200   10.141900   17.669600
 H   -6.250300   13.752200   21.667999
 H   -6.214500   15.663400   23.198400
 H   -2.278100   16.559799   22.227699
 H   -2.139100   14.642400   20.675400
 H   -6.263800   12.294700   19.747200
 C   -2.620200   24.101700   17.036400
 C   -1.215700   24.092501   17.112499
 C   -0.003500   24.188101   17.028000
 C    1.383200   24.305000   16.857401
 C    2.266200   23.259100   17.202700
 C    3.618900   23.403799   16.995501
 N    4.164300   24.530399   16.484301
 C    3.337000   25.545200   16.148500
 C    1.968300   25.467699   16.308201
 C   -3.238400   24.977400   16.113501
 C   -4.618100   25.004299   15.910000
 C   -5.461200   24.163799   16.619200
 C   -4.887200   23.293800   17.558300
 C   -3.496700   23.280899   17.764601
 O   -3.170200   22.388700   18.743299
 C   -4.368000   21.813101   19.157000
 C   -4.323300   20.871599   20.239000
 C   -5.453800   20.100300   20.577801
 C   -5.406300   19.232000   21.645100
 N   -4.302300   19.083799   22.413099
 C   -3.208500   19.808500   22.096901
 C   -3.174600   20.684401   21.032200
 C   -5.423600   22.332600   18.457600
 H    1.880700   22.331200   17.609400
 H    4.307300   22.597300   17.232100
 H    3.798700   26.439699   15.740000
 H    1.349500   26.307199   16.010900
 H   -2.600800   25.637600   15.535000
 H   -5.029800   25.693199   15.179700
 H   -6.534200   24.179800   16.455200
 H   -6.372400   20.165400   20.004999
 H   -6.270000   18.626301   21.905300
 H   -2.341400   19.679100   22.739100
 H   -2.269900   21.246401   20.830799
 H   -6.469500   22.088800   18.582500
 C    6.599300   16.626900   11.200000
 C    6.646900   15.763100   12.306400
 C    6.662000   14.925900   13.191300
 C    6.631900   13.937300   14.182500
 C    6.047000   14.176900   15.445200
 C    6.018700   13.178100   16.390800
 N    6.553600   11.955700   16.174601
 C    7.118900   11.704500   14.971600
 C    7.166700   12.648000   13.966800
 C    6.664200   16.099100    9.890700
 C    6.539100   16.901600    8.755400
 C    6.347400   18.270599    8.860400
 C    6.296500   18.833700   10.145300
 C    6.437000   18.018101   11.280200
 O    6.394100   18.767700   12.416400
 C    6.205500   20.082199   12.003900
 C    6.184600   21.093500   13.019200
 C    5.773000   22.410400   12.731600
 C    5.784500   23.368999   13.719100
 N    6.196900   23.106899   14.982100
 C    6.596100   21.851000   15.274000
 C    6.590400   20.834000   14.343600
 C    6.135900   20.158400   10.638000
 H    5.598900   15.139200   15.664600
 H    5.548100   13.336100   17.357300
 H    7.540400   10.714000   14.825600
 H    7.621600   12.392300   13.016100
 H    6.798800   15.028500    9.776700
 H    6.587800   16.437500    7.775700
 H    6.242200   18.888800    7.974300
 H    5.426700   22.689199   11.742200
 H    5.453600   24.382900   13.512100
 H    6.942200   21.677401   16.289499
 H    6.927700   19.844700   14.630300
 H    6.016400   21.053301   10.042900
 C   15.378900   10.608900   18.557199
 C   13.987800   10.778400   18.451500
 C   12.780000   10.792100   18.290300
 C   11.393700   10.749500   18.093399
 C   10.582100   11.896600   18.230600
 C    9.221200   11.802700   18.047501
 N    8.604200   10.636500   17.752100
 C    9.365100    9.528500   17.599400
 C   10.736000    9.548100   17.746599
 C   15.987600    9.499900   17.925699
 C   17.361099    9.262300   17.988701
 C   18.201700   10.103300   18.700800
 C   17.632200   11.207900   19.352699
 C   16.251499   11.453700   19.260700
 O   15.918400   12.570500   19.966700
 C   17.100700   13.036800   20.532801
 C   17.025900   14.216000   21.344900
 C   18.129801   14.646400   22.108500
 C   18.032000   15.773500   22.892200
 N   16.903601   16.517799   22.957199
 C   15.841400   16.127100   22.222099
 C   15.858600   15.000100   21.428400
 C   18.155899   12.238800   20.179701
 H   11.028200   12.856100   18.465401
 H    8.584500   12.679200   18.129700
 H    8.845000    8.606700   17.355301
 H   11.300100    8.632600   17.606100
 H   15.353200    8.820300   17.366501
 H   17.770201    8.399700   17.472900
 H   19.268499    9.910200   18.756701
 H   19.064301   14.096100   22.108700
 H   18.871799   16.101999   23.498100
 H   14.957600   16.756901   22.278700
 H   14.976000   14.733300   20.858900
 H   19.191900   12.368000   20.460800
 C   15.033100   23.684900   16.559999
 C   13.639300   23.773199   16.726700
 C   12.431400   23.936001   16.706400
 C   11.048500   24.150600   16.623199
 C   10.199400   24.018700   17.743000
 C    8.845400   24.227301   17.608400
 N    8.267800   24.544201   16.427799
 C    9.064600   24.688700   15.345400
 C   10.431900   24.515200   15.405100
 C   15.616100   24.322800   15.439900
 C   16.986799   24.292200   15.184200
 C   17.853399   23.606199   16.019800
 C   17.311600   22.949699   17.134899
 C   15.932200   23.007999   17.400600
 O   15.636300   22.302401   18.530001
 C   16.841600   21.771900   18.981501
 C   16.821100   20.969700   20.171000
 C   17.959000   20.238800   20.569799
 C   17.923500   19.465700   21.707701
 N   16.825600   19.380100   22.494200
 C   15.731200   20.083500   22.134001
 C   15.685900   20.864401   20.997900
 C   17.873199   22.145901   18.163300
 H   10.610500   23.767599   18.714001
 H    8.182400   24.147800   18.465401
 H    8.578200   24.949100   14.409600
 H   11.025100   24.651699   14.507600
 H   14.959800   24.862200   14.765000
 H   17.372299   24.811800   14.313000
 H   18.919100   23.573400   15.815700
 H   18.872801   20.255501   19.985901
 H   18.790501   18.885401   22.010500
 H   14.872600   20.012199   22.796301
 H   14.779300   21.408199   20.758900
 H   18.918600   21.895599   18.278099
 C    5.999600    5.120900   24.659401
 C    6.176400    6.078400   23.646999
 C    6.293900    6.817500   22.685699
 C    6.397500    7.633600   21.552500
 C    6.999800    8.909600   21.603399
 C    7.062200    9.686500   20.469200
 N    6.548600    9.287400   19.284500
 C    5.980300    8.062100   19.209900
 C    5.899200    7.218700   20.297501
 C    5.800900    3.765000   24.312901
 C    5.603100    2.769700   25.270901
 C    5.568700    3.072100   26.623400
 C    5.749900    4.410400   27.005199
 C    5.980700    5.399400   26.034401
 O    6.130100    6.619400   26.621300
 C    5.972000    6.411800   27.987499
 C    6.076900    7.555500   28.844801
 C    5.708600    7.483000   30.203300
 C    5.797000    8.598500   31.003700
 N    6.249400    9.789400   30.543900
 C    6.624200    9.871600   29.249800
 C    6.542900    8.802700   28.382999
 C    5.743400    5.088300   28.255100
 H    7.427900    9.274400   22.530001
 H    7.540400   10.662100   20.484699
 H    5.581600    7.764800   18.244200
 H    5.440100    6.242900   20.182699
 H    5.812200    3.499500   23.260900
 H    5.467400    1.744100   24.943600
 H    5.401100    2.296900   27.364599
 H    5.331400    6.563300   30.636900
 H    5.493800    8.559000   32.046200
 H    7.008200   10.832900   28.918699
 H    6.857100    8.923900   27.352900
 H    5.600500    4.636500   29.227100
 C   -2.900600   24.927601   30.221901
 C   -1.497100   24.862801   30.193001
 C   -0.281400   24.927099   30.246099
 C    1.111400   25.064600   30.307501
 C    1.942700   24.682899   29.231800
 C    3.305400   24.850201   29.322100
 N    3.906600   25.355400   30.422701
 C    3.129200   25.727600   31.464899
 C    1.755000   25.609301   31.440800
 C   -3.533500   25.850700   31.085600
 C   -4.918500   26.019800   31.115101
 C   -5.749500   25.276300   30.291800
 C   -5.158900   24.336399   29.433201
 C   -3.764100   24.167500   29.417801
 O   -3.412100   23.185499   28.541500
 C   -4.598500   22.728100   27.976999
 C   -4.512500   21.635599   27.052299
 C   -5.627300   21.232100   26.290001
 C   -5.527600   20.159300   25.433001
 N   -4.386000   19.447399   25.289600
 C   -3.308000   19.823500   26.008900
 C   -3.326200   20.897100   26.873100
 C   -5.672900   23.405600   28.488800
 H    1.509200   24.278799   28.324200
 H    3.956400   24.587099   28.492901
 H    3.637700   26.130199   32.336399
 H    1.177400   25.933201   32.299702
 H   -2.907300   26.455299   31.733200
 H   -5.344700   26.751301   31.793800
 H   -6.826000   25.415199   30.313101
 H   -6.573300   21.759001   26.353001
 H   -6.378300   19.848801   24.832701
 H   -2.410700   19.223400   25.883499
 H   -2.432200   21.150000   27.431000
 H   -6.715300   23.247499   28.249001
 C   -2.517200   12.297400   31.620100
 C   -1.120600   12.230400   31.467300
 C    0.089000   12.082300   31.497400
 C    1.473500   11.878900   31.583000
 C    2.318300   11.991100   30.457899
 C    3.672900   11.787100   30.591200
 N    4.255500   11.493900   31.775600
 C    3.463400   11.371600   32.864300
 C    2.095400   11.542200   32.806301
 C   -3.101200   11.652400   32.735500
 C   -4.475500   11.655400   32.973499
 C   -5.345200   12.319300   32.123501
 C   -4.802700   12.983500   31.013300
 C   -3.418800   12.954700   30.766701
 O   -3.122800   13.665500   29.640600
 C   -4.333100   14.168200   29.170900
 C   -4.313000   14.974800   27.984699
 C   -5.467700   15.663000   27.558901
 C   -5.431200   16.446301   26.428200
 N   -4.315900   16.583599   25.674200
 C   -3.205600   15.919900   26.059000
 C   -3.161300   15.129900   27.189100
 C   -5.367500   13.771900   29.975100
 H    1.902900   12.221600   29.483601
 H    4.332200   11.849500   29.730101
 H    3.953900   11.131000   33.803200
 H    1.505800   11.423100   33.708698
 H   -2.442700   11.128800   33.420601
 H   -4.861300   11.131500   33.841999
 H   -6.414100   12.329600   32.313099
 H   -6.396500   15.604500   28.115601
 H   -6.312700   16.993500   26.105600
 H   -2.331400   16.032400   25.423201
 H   -2.240700   14.620600   27.449301
 H   -6.416600   13.999400   29.846300
 C    6.617200   19.417801   36.944599
 C    6.427300   20.274599   35.847801
 C    6.293400   21.114100   34.975201
 C    6.169900   22.107300   33.995998
 C    5.562800   21.850700   32.747398
 C    5.481600   22.849199   31.804100
 N    5.980400   24.088400   32.011002
 C    6.552100   24.360300   33.206402
 C    6.651600   23.418200   34.208199
 C    6.823300   19.963600   38.231998
 C    7.030100   19.165501   39.358101
 C    7.065600   17.783100   39.261299
 C    6.878000   17.205000   37.996101
 C    6.639900   18.016701   36.874401
 O    6.486600   17.254000   35.756500
 C    6.649500   15.934400   36.164700
 C    6.544700   14.916100   35.161999
 C    6.912900   13.583700   35.436901
 C    6.823700   12.625100   34.454201
 N    6.371300   12.901000   33.207802
 C    5.997700   14.168200   32.932301
 C    6.079300   15.185500   33.859299
 C    6.884700   15.867900   37.512501
 H    5.146400   20.873100   32.533699
 H    4.999800   22.675800   30.845800
 H    6.938900   25.365499   33.347301
 H    7.113000   23.689199   35.151600
 H    6.810000   21.043400   38.337101
 H    7.171200   19.642799   40.322300
 H    7.239300   17.166500   40.137699
 H    7.290100   13.292400   36.411201
 H    7.125800   11.600100   34.650299
 H    5.614500   14.352400   31.931999
 H    5.766100   16.185900   33.584400
 H    7.032800   14.974800   38.103600
 C   14.787700   25.656099   29.724501
 C   13.402500   25.427500   29.796000
 C   12.192900   25.375401   29.935900
 C   10.803300   25.384600   30.116301
 C   10.018700   24.219101   29.978100
 C    8.654200   24.283400   30.149099
 N    8.008200   25.436600   30.432501
 C    8.742700   26.562201   30.584700
 C   10.114900   26.572800   30.449499
 C   15.325000   26.790800   30.375500
 C   16.685900   27.096500   30.351000
 C   17.585199   26.301300   29.658400
 C   17.087799   25.173401   28.988400
 C   15.719400   24.857201   29.042500
 O   15.463600   23.726900   28.325001
 C   16.683399   23.324800   27.789400
 C   16.698200   22.144501   26.974800
 C   17.843500   21.788099   26.234200
 C   17.836901   20.657301   25.450001
 N   16.762199   19.839399   25.363001
 C   15.661300   20.159201   26.075199
 C   15.587000   21.285700   26.867201
 C   17.685801   24.174801   28.172600
 H   10.487900   23.268200   29.752899
 H    8.038400   23.392000   30.066799
 H    8.199900   27.473600   30.818600
 H   10.656800   27.501699   30.589800
 H   14.642900   27.435699   30.919500
 H   17.037800   27.975901   30.880501
 H   18.642300   26.546700   29.630699
 H   18.739201   22.399200   26.252100
 H   18.708900   20.385900   24.861700
 H   14.822600   19.472000   26.002100
 H   14.677000   21.492901   27.418100
 H   18.734501   24.100000   27.920401
 C   15.143800   11.931000   31.186300
 C   13.740500   11.916400   31.091999
 C   12.528600   11.805300   31.160101
 C   11.140900   11.683700   31.319300
 C   10.259100   12.726200   30.961201
 C    8.905700   12.582800   31.163500
 N    8.358100   11.460200   31.681200
 C    9.183700   10.446600   32.024899
 C   10.553100   10.523000   31.870199
 C   15.766000   11.068000   32.118401
 C   17.142900   11.070300   32.342499
 C   17.978600   11.929300   31.646999
 C   17.400999   12.786800   30.698799
 C   16.014099   12.769100   30.470301
 O   15.683600   13.652600   29.485100
 C   16.874701   14.254700   29.090300
 C   16.827101   15.189400   28.002501
 C   17.941000   15.993400   27.685400
 C   17.893700   16.850500   26.608801
 N   16.805300   16.956301   25.811701
 C   15.726500   16.201000   26.107901
 C   15.692700   15.334900   27.180500
 C   17.930300   13.759700   29.807501
 H   10.646300   13.651100   30.549400
 H    8.218500   13.387800   30.918800
 H    8.719900    9.554500   32.436298
 H   11.170500    9.684800   32.174301
 H   15.133800   10.394400   32.687302
 H   17.557899   10.389800   33.078800
 H   19.049000   11.936400   31.827999
 H   18.846001   15.962300   28.282301
 H   18.743999   17.480900   26.364300
 H   14.873000   16.296301   25.441999
 H   14.801200   14.746600   27.364500
 H   18.972300   14.026600   29.698500
 C    5.819400   30.920700   23.494600
 C    5.794800   29.954800   24.514000
 C    5.799100   29.206600   25.475401
 C    5.839200   28.382099   26.606300
 C    6.427900   27.099001   26.564899
 C    6.464900   26.322100   27.699600
 N    5.935400   26.726101   28.875799
 C    5.367100   27.951900   28.938000
 C    5.310400   28.795900   27.848900
 C    5.738400   32.293098   23.821699
 C    5.835600   33.297100   22.856899
 C    6.014000   32.991299   21.516399
 C    6.081200   31.637699   21.151100
 C    5.969200   30.635799   22.129000
 O    6.024700   29.400999   21.557400
 C    6.192900   29.615000   20.193600
 C    6.222800   28.459700   19.345600
 C    6.614200   28.553499   17.994900
 C    6.612100   27.433001   17.195900
 N    6.227600   26.216801   17.650801
 C    5.847900   26.110001   18.941601
 C    5.846300   27.182600   19.807100
 C    6.237200   30.954800   19.913000
 H    6.872000   26.732500   25.646601
 H    6.937600   25.343700   27.692801
 H    4.950800   28.250799   29.895901
 H    4.853400   29.773701   27.954901
 H    5.612800   32.563999   24.864799
 H    5.775400   34.334400   23.169901
 H    6.097100   33.776600   20.771400
 H    6.937500   29.495800   17.566099
 H    6.928300   27.490200   16.158100
 H    5.524100   25.125900   19.269899
 H    5.526000   27.042299   20.832800
 H    6.338000   31.411301   18.938000
Pd   -4.308600   17.823900   24.036200
Pd   16.819099   18.178301   24.160200
Pd    6.554600   10.587800   17.700199
Pd    6.214900   24.620001   16.365801
Pd    5.955900   25.441500   30.472700
Pd    6.307700   11.391500   31.821199

Pd6L12-Oh-2-Clustered
 C   -3.203400   11.292500   18.424801
 C   -3.130100   12.310200   19.391600
 C   -3.216100   13.209600   20.209600
 C   -3.380700   14.268200   21.113001
 C   -2.383100   15.248400   21.306400
 C   -2.600900   16.290199   22.179501
 N   -3.740300   16.416599   22.894800
 C   -4.705300   15.483400   22.731199
 C   -4.569000   14.421900   21.861601
 C   -4.471300   10.812300   18.023500
 C   -4.626900    9.859500   17.016100
 C   -3.530100    9.328800   16.354900
 C   -2.253400    9.767500   16.737900
 C   -2.107300   10.717500   17.763000
 O   -0.788900   10.969100   17.994900
 C   -0.080500   10.180800   17.093201
 C    1.350900   10.214900   17.173000
 C    2.157800    9.640900   16.170200
 C    3.530300    9.672500   16.283100
 N    4.157100   10.228500   17.345501
 C    3.397900   10.777100   18.318100
 C    2.021700   10.803100   18.263201
 C   -0.933900    9.446900   16.314100
 H   -1.453500   15.197800   20.751200
 H   -1.855200   17.068300   22.316999
 H   -5.610300   15.606000   23.319599
 H   -5.379900   13.709000   21.759399
 H   -5.349300   11.219400   18.514000
 H   -5.627400    9.536800   16.747000
 H   -3.655500    8.593400   15.566300
 H    1.721200    9.182800   15.289100
 H    4.161500    9.249700   15.506500
 H    3.930200   11.193900   19.169201
 H    1.461700   11.251500   19.075600
 H   -0.663000    8.734300   15.547100
 C   -3.145400   23.241301   17.094700
 C   -3.081600   22.473200   18.270599
 C   -3.183200   21.782801   19.269800
 C   -3.374600   20.969000   20.394899
 C   -2.443100   20.913099   21.454100
 C   -2.676000   20.089100   22.532700
 N   -3.767300   19.298401   22.624701
 C   -4.678300   19.345699   21.626301
 C   -4.525800   20.159901   20.524099
 C   -4.403500   23.458300   16.486799
 C   -4.553900   24.206900   15.319100
 C   -3.457500   24.763201   14.679100
 C   -2.189900   24.557699   15.244400
 C   -2.051800   23.825100   16.436001
 O   -0.741000   23.750999   16.799801
 C   -0.027800   24.431801   15.817500
 C    1.397300   24.495399   15.960400
 C    2.215100   24.997801   14.927800
 C    3.582800   25.031200   15.081100
 N    4.196700   24.609501   16.211201
 C    3.426700   24.140600   17.216600
 C    2.054000   24.059401   17.127899
 C   -0.872700   24.934299   14.864600
 H   -1.551700   21.529400   21.430901
 H   -1.979500   20.051100   23.365801
 H   -5.549100   18.703899   21.726500
 H   -5.290600   20.165300   19.755400
 H   -5.279300   23.028999   16.962000
 H   -5.548200   24.347099   14.908000
 H   -3.575600   25.336500   13.764800
 H    1.791500   25.349400   13.993300
 H    4.221700   25.399300   14.283300
 H    3.947000   23.831499   18.119101
 H    1.485800   23.673800   17.966299
 H   -0.599800   25.516399   13.995300
 C    6.971000   16.609600   11.310700
 C    6.754700   15.747000   12.399600
 C    6.608100   14.883600   13.247000
 C    6.476200   13.842100   14.175700
 C    5.786100   14.003200   15.396700
 C    5.696600   12.951400   16.281000
 N    6.264100   11.748600   16.042999
 C    6.918400   11.568900   14.873000
 C    7.033000   12.567200   13.929100
 C    7.253000   16.055300   10.040900
 C    7.489500   16.843399    8.914000
 C    7.481600   18.227100    8.993200
 C    7.218800   18.814699   10.240000
 C    6.950800   18.012300   11.362400
 O    6.723100   18.788200   12.458800
 C    6.867800   20.106300   12.036400
 C    6.685300   21.136900   13.016300
 C    7.030900   22.475901   12.743800
 C    6.871300   23.443100   13.710700
 N    6.368900   23.166800   14.936500
 C    6.011400   21.893200   15.206000
 C    6.161500   20.868999   14.296400
 C    7.164900   20.158600   10.701000
 H    5.310600   14.947700   15.634800
 H    5.150300   13.052500   17.214800
 H    7.360600   10.591100   14.703900
 H    7.562200   12.367700   13.003800
 H    7.274700   14.974300    9.950300
 H    7.688600   16.357599    7.964400
 H    7.678100   18.837999    8.117600
 H    7.446600   22.767000   11.785200
 H    7.157600   24.473301   13.518200
 H    5.584700   21.708900   16.188499
 H    5.858100   19.864401   14.566700
 H    7.315100   21.046499   10.102400
 C   15.016400   10.448600   18.483801
 C   13.624400   10.619100   18.391001
 C   12.414800   10.625900   18.241199
 C   11.029000   10.560400   18.045401
 C   10.185000   11.675600   18.238899
 C    8.828000   11.556100   18.038300
 N    8.244200   10.393500   17.672300
 C    9.035800    9.314400   17.475100
 C   10.403900    9.360500   17.637699
 C   15.615000    9.334700   17.850599
 C   16.986900    9.087700   17.906401
 C   17.837200    9.924400   18.612499
 C   17.278999   11.034800   19.263800
 C   15.899800   11.290900   19.177401
 O   15.579600   12.414700   19.877600
 C   16.768600   12.873900   20.436399
 C   16.704800   14.061100   21.238100
 C   17.799400   14.473300   22.024401
 C   17.704599   15.603200   22.805799
 N   16.588200   16.366699   22.842600
 C   15.538500   15.998400   22.077801
 C   15.552600   14.869900   21.287300
 C   17.815300   12.065200   20.084200
 H   10.602500   12.632500   18.530300
 H    8.168100   12.410300   18.162001
 H    8.543100    8.393000   17.177999
 H   10.992400    8.467600   17.457500
 H   14.972900    8.657600   17.297100
 H   17.387400    8.221100   17.390699
 H   18.902901    9.723700   18.663900
 H   18.722099   13.903700   22.049101
 H   18.533899   15.915300   23.434299
 H   14.667400   16.647699   22.108500
 H   14.681100   14.621200   20.693100
 H   18.853800   12.188900   20.358999
 C   15.076700   24.330700   17.157101
 C   13.672300   24.292500   17.209999
 C   12.457200   24.343800   17.133301
 C   11.066900   24.413799   16.970301
 C   10.226400   23.317400   17.261600
 C    8.868500   23.417900   17.058901
 N    8.280500   24.546600   16.605000
 C    9.066600   25.610800   16.325300
 C   10.436600   25.580299   16.482901
 C   15.709900   25.228600   16.267599
 C   17.095501   25.270901   16.106400
 C   17.927500   24.427601   16.826200
 C   17.336700   23.535700   17.734301
 C   15.941000   23.507099   17.895000
 O   15.589500   22.599100   18.847601
 C   16.777100   22.028200   19.294600
 C   16.688700   21.074900   20.361900
 C   17.802999   20.306999   20.756399
 C   17.697901   19.423700   21.807800
 N   16.550600   19.261400   22.507000
 C   15.472500   19.986000   22.138300
 C   15.496700   20.874201   21.085400
 C   17.851700   22.566099   18.638399
 H   10.649100   22.386000   17.620399
 H    8.212400   22.573000   17.249300
 H    8.568300   26.506100   15.964000
 H   11.021700   26.458300   16.232500
 H   15.083500   25.893000   15.681800
 H   17.521700   25.975800   15.400100
 H   19.004601   24.459299   16.693800
 H   18.753401   20.385900   20.239700
 H   18.548000   18.819401   22.112101
 H   14.571400   19.844900   22.728901
 H   14.603000   21.435101   20.838301
 H   18.894800   22.327801   18.795099
 C    6.406600    5.221500   25.537100
 C    6.453400    6.331000   26.398800
 C    6.475700    7.192300   27.260799
 C    6.457100    8.133700   28.298599
 C    5.955800    9.440600   28.113800
 C    5.924600   10.322300   29.170300
 N    6.378900   10.001500   30.402100
 C    6.873000    8.757800   30.598101
 C    6.920100    7.813300   29.594299
 C    6.452600    3.919900   26.087700
 C    6.342000    2.770400   25.304600
 C    6.184200    2.851900   23.930000
 C    6.150500    4.126800   23.344400
 C    6.273100    5.278000   24.140900
 O    6.246200    6.398200   23.366100
 C    6.090100    5.958200   22.055401
 C    6.088400    6.951300   21.021299
 C    5.748600    6.626400   19.692301
 C    5.779800    7.594100   18.713200
 N    6.142700    8.872800   18.968000
 C    6.470200    9.200600   20.236200
 C    6.443700    8.291400   21.271200
 C    6.023500    4.591600   22.006399
 H    5.571900    9.746100   27.147200
 H    5.514300   11.321100   29.051100
 H    7.234900    8.525900   31.595800
 H    7.314800    6.826300   29.809299
 H    6.563800    3.824900   27.162800
 H    6.376500    1.799200   25.787500
 H    6.091900    1.955800   23.324200
 H    5.446900    5.621500   19.417200
 H    5.507500    7.356100   17.688700
 H    6.773800   10.230200   20.405600
 H    6.722900    8.608800   22.269100
 H    5.924200    3.976900   21.122400
 C   -2.633100   24.976000   30.507700
 C   -1.228800   24.916901   30.475500
 C   -0.013400   24.991100   30.524500
 C    1.377300   25.153099   30.589399
 C    2.215400   24.843800   29.496000
 C    3.573700   25.047300   29.590500
 N    4.164200   25.519199   30.710300
 C    3.380500   25.816000   31.771500
 C    2.010400   25.658501   31.746599
 C   -3.266800   25.884300   31.386299
 C   -4.651600   26.054800   31.415501
 C   -5.482100   25.327200   30.577299
 C   -4.890900   24.400600   29.705000
 C   -3.496400   24.228800   29.691500
 O   -3.144200   23.258101   28.803301
 C   -4.330100   22.812300   28.227800
 C   -4.240500   21.728500   27.293100
 C   -5.339700   21.351101   26.495800
 C   -5.231200   20.289600   25.624599
 N   -4.095400   19.564600   25.503901
 C   -3.034200   19.911800   26.262699
 C   -3.061000   20.973499   27.140200
 C   -5.404300   23.485800   28.744200
 H    1.790400   24.470600   28.571301
 H    4.228000   24.843201   28.747200
 H    3.880600   26.191299   32.660000
 H    1.427300   25.923300   32.621899
 H   -2.641400   26.477501   32.045101
 H   -5.078500   26.775101   32.105701
 H   -6.558300   25.467899   30.598101
 H   -6.278900   21.892099   26.538601
 H   -6.066900   20.001699   24.992800
 H   -2.143900   19.297100   26.158501
 H   -2.181200   21.203300   27.729700
 H   -6.446200   23.332399   28.498800
 C   -2.533500   11.665400   31.153299
 C   -1.129600   11.725800   31.105101
 C    0.085700   11.689700   31.186501
 C    1.476100   11.624000   31.351900
 C    2.318600   12.715000   31.046700
 C    3.677000   12.612900   31.246799
 N    4.263000   11.488100   31.711901
 C    3.474300   10.430500   32.008999
 C    2.104300   10.463000   31.854900
 C   -3.153800   10.764900   32.049400
 C   -4.539200   10.695200   32.202202
 C   -5.383800   11.511700   31.466600
 C   -4.805700   12.405800   30.552601
 C   -3.409700   12.463400   30.401899
 O   -3.071100   13.369900   29.443199
 C   -4.267600   13.909700   28.981400
 C   -4.191000   14.859700   27.910500
 C   -5.322200   15.589200   27.491899
 C   -5.225100   16.475500   26.442400
 N   -4.069600   16.676800   25.767599
 C   -2.976300   15.987400   26.157400
 C   -2.992500   15.097800   27.209299
 C   -5.335100   13.354000   29.634399
 H    1.897200   13.643000   30.677601
 H    4.335300   13.453300   31.043900
 H    3.970700    9.538500   32.380798
 H    1.517100    9.590300   32.118900
 H   -2.517400   10.120400   32.646500
 H   -4.955100    9.989700   32.914101
 H   -6.460900   11.458200   31.591499
 H   -6.280200   15.478200   27.988501
 H   -6.088500   17.050900   26.120300
 H   -2.068300   16.159100   25.585699
 H   -2.085900   14.566600   27.474600
 H   -6.381900   13.568000   29.468300
 C    6.371300   19.423700   36.996799
 C    6.429900   20.280399   35.883999
 C    6.452900   21.134199   35.014599
 C    6.426800   22.160801   34.061298
 C    5.928600   21.955400   32.756100
 C    5.882800   23.001900   31.863199
 N    6.320600   24.242901   32.170898
 C    6.814200   24.458200   33.411598
 C    6.875100   23.465300   34.366901
 C    6.386000   19.977900   38.297298
 C    6.252100   19.196800   39.445801
 C    6.099700   17.821400   39.364399
 C    6.098200   17.232100   38.090801
 C    6.247600   18.026600   36.941399
 O    6.253600   17.249701   35.822701
 C    6.088600   15.939500   36.261101
 C    6.121700   14.905300   35.268398
 C    5.740400   13.582400   35.569801
 C    5.801300   12.606000   34.599899
 N    6.234200   12.859100   33.343399
 C    6.608100   14.120500   33.040199
 C    6.554200   15.152700   33.950699
 C    5.985000   15.892600   37.625198
 H    5.557000   20.980700   32.461300
 H    5.473400   22.866899   30.865900
 H    7.163800   25.462799   33.632401
 H    7.268200   23.695801   35.350899
 H    6.490000   21.053699   38.392101
 H    6.262600   19.681999   40.416401
 H    5.987600   17.218000   40.259800
 H    5.378500   13.311400   36.555901
 H    5.492600   11.587200   34.817001
 H    6.972600   14.287000   32.029701
 H    6.873000   16.145201   33.654400
 H    5.873000   15.008700   38.237999
 C   15.587200   25.074699   29.360600
 C   15.523000   23.909901   28.576500
 C   15.625600   22.918800   27.874500
 C   15.813400   21.803400   27.047501
 C   14.848400   20.779800   26.928801
 C   15.083400   19.703699   26.102400
 N   16.210899   19.580200   25.367599
 C   17.150200   20.547899   25.470200
 C   16.995501   21.645901   26.289301
 C   16.845301   25.679600   29.586500
 C   16.994900   26.837999   30.349400
 C   15.898100   27.470200   30.914101
 C   14.630900   26.906500   30.702299
 C   14.493400   25.725100   29.953400
 O   13.183500   25.359501   29.877399
 C   12.469800   26.330200   30.574200
 C   11.045500   26.181000   30.642000
 C   10.226000   27.203100   31.162500
 C    8.859100   27.043400   31.200399
 N    8.248100   25.916800   30.765900
 C    9.019800   24.921301   30.279400
 C   10.391800   25.016899   30.192900
 C   13.313700   27.278099   31.087500
 H   13.928100   20.827999   27.499399
 H   14.360900   18.896799   26.018000
 H   18.048201   20.424500   24.871599
 H   17.785000   22.387501   26.341200
 H   17.721399   25.210300   29.151501
 H   17.988899   27.248199   30.494801
 H   16.016001   28.377001   31.499201
 H   10.647500   28.134399   31.525000
 H    8.218700   27.833300   31.582701
 H    8.501900   24.020901   29.960100
 H   10.961600   24.186300   29.792999
 H   13.040300   28.138100   31.683201
 C   15.691800   12.727800   31.215900
 C   15.624900   13.510100   30.049900
 C   15.717200   14.210700   29.056999
 C   15.892900   15.029400   27.933300
 C   14.957100   15.069500   26.877100
 C   15.175000   15.892900   25.795401
 N   16.255199   16.698700   25.698000
 C   17.168100   16.670000   26.695200
 C   17.030199   15.857200   27.800600
 C   16.948601   12.506600   31.824499
 C   17.097401   11.739100   32.980301
 C   16.001301   11.166900   33.606400
 C   14.734600   11.376800   33.040401
 C   14.598300   12.129900   31.861601
 O   13.288800   12.207700   31.494900
 C   12.573900   11.507800   32.462200
 C   11.149100   11.450500   32.315498
 C   10.328700   10.919200   33.331402
 C    8.960800   10.899700   33.177502
 N    8.349200   11.362300   32.062302
 C    9.121700   11.856500   31.071400
 C   10.495000   11.925300   31.161600
 C   13.417000   10.989800   33.408600
 H   14.075100   14.439800   26.904699
 H   14.476400   15.917700   24.963600
 H   18.028400   17.325199   26.591101
 H   17.796101   15.866500   28.568199
 H   17.824400   12.947300   31.359900
 H   18.090799   11.596400   33.393002
 H   16.118900   10.578400   34.511002
 H   10.750200   10.534200   34.253601
 H    8.320100   10.509600   33.963402
 H    8.603000   12.198000   30.179701
 H   11.065500   12.333800   30.335600
 H   13.142500   10.392300   34.266998
 C    5.454500   30.759600   22.735201
 C    5.653200   29.662800   21.879000
 C    5.785800   28.808701   21.019600
 C    5.907600   27.876301   19.980900
 C    6.490000   26.604601   20.172300
 C    6.582800   25.723301   19.118601
 N    6.119100   26.012501   17.882500
 C    5.561900   27.227900   17.676500
 C    5.450100   28.170000   18.676600
 C    5.189000   32.029900   22.173100
 C    4.965200   33.164001   22.954201
 C    4.973100   33.093201   24.338499
 C    5.223000   31.847500   24.933701
 C    5.476000   30.716801   24.138300
 O    5.696700   29.624001   24.921000
 C    5.563000   30.057501   26.236799
 C    5.747300   29.084600   27.273800
 C    5.411700   29.368999   28.612801
 C    5.575700   28.409599   29.586800
 N    6.072700   27.180401   29.317101
 C    6.419900   26.899300   28.043200
 C    6.265000   27.800699   27.012600
 C    5.278500   31.395700   26.280899
 H    6.880300   26.323400   21.143600
 H    7.048800   24.750000   19.244499
 H    5.199600   27.437401   16.674000
 H    5.003100   29.132700   18.454399
 H    5.167800   32.113899   21.091700
 H    4.776500   34.112900   22.462799
 H    4.787200   33.974800   24.944099
 H    5.000700   30.331200   28.898899
 H    5.297300   28.611401   30.617399
 H    6.842400   25.914000   27.863800
 H    6.560700   27.521400   26.008101
 H    5.139300   32.002201   27.165100
Pd   -3.948300   17.990801   24.197901
Pd   16.430000   17.977600   24.101000
Pd    6.201600   10.290400   17.486799
Pd    6.239000   24.607201   16.390699
Pd    6.206300   25.733801   30.764700
Pd    6.306100   11.403700   31.899799

Pd6L12-Oh-3-Random1
 C   -2.558400   10.993000   17.885799
 C   -1.156500   11.079200   17.891199
 C    0.060000   11.042300   17.834499
 C    1.455800   10.943900   17.783001
 C    2.264800   11.360800   18.862801
 C    3.632000   11.229200   18.789000
 N    4.257800   10.727000   17.700899
 C    3.502200   10.323800   16.653900
 C    2.125400   10.406000   16.661600
 C   -3.202100   10.073200   17.027201
 C   -4.585100    9.884900   17.036400
 C   -5.402100   10.602200   17.896799
 C   -4.800200   11.538300   18.752100
 C   -3.409000   11.730200   18.723700
 O   -3.042800   12.704700   19.601999
 C   -4.215700   13.130900   20.215700
 C   -4.115000   14.211100   21.152800
 C   -5.194000   14.552600   21.992701
 C   -5.083200   15.612400   22.863800
 N   -3.965200   16.372101   22.945400
 C   -2.922100   16.058201   22.148100
 C   -2.951400   14.997400   21.268299
 C   -5.296400   12.443300   19.730801
 H    1.810200   11.763300   19.760799
 H    4.267200   11.519300   19.621401
 H    4.031200    9.925500   15.792700
 H    1.565600   10.057700   15.800500
 H   -2.586800    9.486600   16.353100
 H   -5.021200    9.157400   16.359600
 H   -6.476300   10.445300   17.906601
 H   -6.118000   13.984500   21.982201
 H   -5.903100   15.874500   23.526600
 H   -2.048100   16.700100   22.221201
 H   -2.087400   14.794200   20.646400
 H   -6.332100   12.581400   20.009100
 C   -3.107100   23.069099   17.014000
 C   -3.050600   22.323400   18.205000
 C   -3.178100   21.647600   19.211300
 C   -3.389700   20.863001   20.353600
 C   -2.454600   20.806200   21.409100
 C   -2.702000   20.011900   22.505600
 N   -3.813000   19.250601   22.621500
 C   -4.728000   19.299801   21.627501
 C   -4.560400   20.086500   20.506599
 C   -4.367500   23.266701   16.402901
 C   -4.526300   23.990601   15.221300
 C   -3.434700   24.542000   14.569800
 C   -2.165600   24.356501   15.138100
 C   -2.017300   23.648100   16.343399
 O   -0.703200   23.595100   16.704500
 C   -0.000600   24.264200   15.706200
 C    1.425200   24.356300   15.833500
 C    2.215900   24.845800   14.773700
 C    3.583400   24.921499   14.906100
 N    4.226000   24.553301   16.039499
 C    3.483000   24.092800   17.068501
 C    2.110700   23.971399   17.002300
 C   -0.854100   24.738800   14.747000
 H   -1.547400   21.398100   21.367901
 H   -2.000300   19.972799   23.334101
 H   -5.614500   18.683201   21.746099
 H   -5.329900   20.095301   19.742500
 H   -5.239100   22.840500   16.888300
 H   -5.522400   24.115400   14.809400
 H   -3.556900   25.097000   13.644800
 H    1.770900   25.155600   13.834500
 H    4.199900   25.282101   14.087700
 H    4.024000   23.825300   17.972099
 H    1.565600   23.595699   17.860500
 H   -0.591500   25.307899   13.866100
 C    7.017000   16.635000   11.155900
 C    6.816600   15.797500   12.266300
 C    6.677100   14.965900   13.146100
 C    6.544900   13.978000   14.130200
 C    5.899700   14.230800   15.360500
 C    5.811300   13.237300   16.308599
 N    6.337400   12.005500   16.124800
 C    6.945100   11.736600   14.946400
 C    7.054800   12.674000   13.941000
 C    7.278300   16.061300    9.890600
 C    7.493500   16.833700    8.748300
 C    7.481800   18.218599    8.806100
 C    7.238500   18.825199   10.048000
 C    6.995500   18.038200   11.186500
 O    6.784900   18.827900   12.275700
 C    6.912000   20.140699   11.832300
 C    6.740900   21.180300   12.804200
 C    7.035500   22.525499   12.502600
 C    6.881800   23.500000   13.463200
 N    6.434700   23.225500   14.710500
 C    6.131900   21.944401   15.010400
 C    6.277900   20.913900   14.107900
 C    7.183600   20.175600   10.490500
 H    5.459500   15.201800   15.556500
 H    5.301500   13.409100   17.252501
 H    7.353300   10.737600   14.822200
 H    7.545400   12.404200   13.012200
 H    7.301000   14.979200    9.815700
 H    7.677900   16.334299    7.802800
 H    7.660200   18.816000    7.917300
 H    7.402700   22.816700   11.524500
 H    7.125600   24.536200   13.246200
 H    5.753800   21.759501   16.012199
 H    6.020000   19.903700   14.403200
 H    7.318400   21.055500    9.876700
 C   15.136500   10.624000   18.492201
 C   13.745000   10.782200   18.382700
 C   12.536900   10.800200   18.226500
 C   11.148500   10.770000   18.045401
 C   10.353500   11.929100   18.179300
 C    8.989800   11.851000   18.011900
 N    8.355500   10.689600   17.735901
 C    9.099800    9.570000   17.587799
 C   10.472300    9.573200   17.719700
 C   15.764200    9.522400   17.867201
 C   17.140200    9.302800   17.944201
 C   17.963200   10.153700   18.665501
 C   17.373699   11.251000   19.312099
 C   15.991700   11.479800   19.203100
 O   15.634700   12.591100   19.905399
 C   16.802799   13.070100   20.489201
 C   16.699800   14.243800   21.305201
 C   17.777700   14.668600   22.107901
 C   17.650400   15.784900   22.902000
 N   16.517300   16.525600   22.938801
 C   15.481900   16.143999   22.161900
 C   15.528700   15.025600   21.357000
 C   17.873100   12.286400   20.149000
 H   10.815000   12.885200   18.398300
 H    8.365000   12.736500   18.090401
 H    8.564800    8.652400   17.360001
 H   11.023500    8.649200   17.583099
 H   15.143900    8.834200   17.302601
 H   17.565500    8.445600   17.432699
 H   19.031500    9.972700   18.733000
 H   18.712601   14.119500   22.133600
 H   18.467800   16.107599   23.540600
 H   14.596900   16.774200   22.192801
 H   14.667200   14.764100   20.753599
 H   18.903500   12.428900   20.444300
 C   15.697900   23.720699   17.319700
 C   15.646600   22.771299   18.355600
 C   15.764400   21.977100   19.272499
 C   15.943900   21.112301   20.361000
 C   14.965600   20.982901   21.370501
 C   15.189000   20.149700   22.442101
 N   16.315300   19.413700   22.573700
 C   17.262501   19.517099   21.615101
 C   17.119699   20.345699   20.520500
 C   16.959600   24.116501   16.818701
 C   17.105000   25.115900   15.856100
 C   16.002100   25.774599   15.336000
 C   14.731100   25.395201   15.793600
 C   14.593800   24.376200   16.751699
 O   13.276100   24.146601   17.016600
 C   12.561900   25.045099   16.230101
 C   11.129500   24.969700   16.261801
 C   10.333800   25.986900   15.696800
 C    8.961200   25.877001   15.703100
 N    8.321000   24.805799   16.226999
 C    9.068500   23.824301   16.774900
 C   10.445400   23.875099   16.825701
 C   13.409500   25.819099   15.484200
 H   14.047600   21.556801   21.317400
 H   14.457100   20.061800   23.240200
 H   18.156900   18.913700   21.742300
 H   17.916300   20.400200   19.786501
 H   17.841999   23.628799   17.219500
 H   18.101700   25.381100   15.518800
 H   16.118000   26.558901   14.594400
 H   10.780000   26.875700   15.263800
 H    8.339600   26.663500   15.284100
 H    8.527400   22.967600   17.168301
 H   10.995100   23.053699   17.270700
 H   13.133200   26.581200   14.768700
 C    5.617300    5.332200   24.727200
 C    5.818000    6.311400   23.738899
 C    5.953300    7.042500   22.773100
 C    6.078700    7.829000   21.620300
 C    6.713200    9.090100   21.633400
 C    6.796800    9.830800   20.475800
 N    6.275200    9.410500   19.301800
 C    5.675700    8.198400   19.263901
 C    5.571000    7.391000   20.376499
 C    5.368000    3.999300   24.325500
 C    5.149300    2.968200   25.239201
 C    5.145200    3.210500   26.603901
 C    5.376400    4.523500   27.041100
 C    5.624600    5.550400   26.114100
 O    5.821900    6.735300   26.757999
 C    5.679700    6.465500   28.115801
 C    5.838000    7.557300   29.032101
 C    5.506400    7.416100   30.394800
 C    5.655600    8.478000   31.257401
 N    6.132100    9.679300   30.855499
 C    6.466400    9.827800   29.556200
 C    6.326000    8.816000   28.630100
 C    5.412800    5.138800   28.322001
 H    7.149700    9.472600   22.548901
 H    7.299300   10.794200   20.464001
 H    5.270700    7.881800   18.306900
 H    5.087100    6.424400   20.289400
 H    5.357300    3.781800   23.262600
 H    4.974700    1.963700   24.868000
 H    4.963400    2.409100   27.313299
 H    5.114200    6.483600   30.785801
 H    5.384400    8.383400   32.305099
 H    6.867200   10.796100   29.268700
 H    6.611400    8.991000   27.599300
 H    5.271500    4.643700   29.272699
 C   -2.766200   25.007500   30.551399
 C   -1.361600   24.981800   30.530199
 C   -0.147300   25.070801   30.572399
 C    1.244100   25.230101   30.598101
 C    2.040700   24.912500   29.476299
 C    3.402700   25.099001   29.525200
 N    4.035600   25.562401   30.626101
 C    3.292000   25.872601   31.711800
 C    1.919600   25.732500   31.732000
 C   -3.439100   25.895599   31.420500
 C   -4.828800   26.027901   31.423700
 C   -5.623500   25.282101   30.567101
 C   -4.991500   24.374399   29.702900
 C   -3.593400   24.239500   29.717899
 O   -3.195900   23.282101   28.834000
 C   -4.356300   22.809401   28.230600
 C   -4.222800   21.732700   27.293600
 C   -5.295500   21.350401   26.463200
 C   -5.153800   20.292601   25.594200
 N   -4.010100   19.572800   25.505699
 C   -2.972300   19.926800   26.292999
 C   -3.032500   20.988600   27.170099
 C   -5.459400   23.452000   28.726700
 H    1.579600   24.544800   28.566799
 H    4.026500   24.886499   28.661400
 H    3.826400   26.243000   32.582199
 H    1.368600   26.006500   32.625099
 H   -2.842500   26.504101   32.091999
 H   -5.287900   26.734501   32.107498
 H   -6.703100   25.395500   30.566900
 H   -6.238900   21.885500   26.479200
 H   -5.969000   19.999599   24.938400
 H   -2.076300   19.316700   26.214199
 H   -2.171200   21.224800   27.784201
 H   -6.491300   23.272200   28.458000
 C   -3.069600   12.862700   31.426800
 C   -3.020000   13.609300   30.236000
 C   -3.152400   14.287900   29.232201
 C   -3.369300   15.075100   28.092800
 C   -2.435500   15.140400   27.036501
 C   -2.687700   15.937600   25.943199
 N   -3.802600   16.693899   25.830999
 C   -4.716200   16.636600   26.825800
 C   -4.543700   15.846800   27.943701
 C   -4.325500   12.669000   32.048199
 C   -4.476600   11.947100   33.231899
 C   -3.381300   11.393800   33.875401
 C   -2.116300   11.574800   33.296501
 C   -1.976100   12.280700   32.088799
 O   -0.665000   12.328400   31.716101
 C    0.043900   11.658500   32.709400
 C    1.468000   11.559000   32.567600
 C    2.268800   11.075300   33.622398
 C    3.634500   10.991700   33.474300
 N    4.264900   11.347100   32.330700
 C    3.512100   11.801700   31.306499
 C    2.141200   11.930300   31.387400
 C   -0.802700   11.188700   33.676899
 H   -1.525300   14.553000   27.074699
 H   -1.986900   15.982900   25.114300
 H   -5.606100   17.248899   26.710300
 H   -5.312400   15.831700   28.708500
 H   -5.199900   13.097200   31.569401
 H   -5.469700   11.825300   33.652000
 H   -3.497500   10.840600   34.802200
 H    1.833200   10.776500   34.569500
 H    4.259200   10.637000   34.289200
 H    4.043400   12.059500   30.394199
 H    1.587600   12.299700   30.531900
 H   -0.534100   10.619600   34.556099
 C    6.970800   19.489401   36.888401
 C    6.748800   20.311100   35.769699
 C    6.593200   21.147100   34.896702
 C    6.442900   22.165600   33.946098
 C    5.783100   21.959999   32.715099
 C    5.670600   22.994101   31.812700
 N    6.187400   24.221399   32.042599
 C    6.814900   24.442400   33.220699
 C    6.949400   23.463400   34.181599
 C    7.228300   20.093599   38.140701
 C    7.464100   19.351000   39.298100
 C    7.477900   17.965300   39.269100
 C    7.239400   17.329300   38.041500
 C    6.975500   18.085699   36.886600
 O    6.774100   17.266399   35.816700
 C    6.928400   15.967200   36.290298
 C    6.772000   14.895800   35.350399
 C    7.098300   13.569000   35.696800
 C    6.953100   12.557400   34.774799
 N    6.486300   12.776200   33.523701
 C    6.156900   14.038900   33.179798
 C    6.292600   15.105600   34.042500
 C    7.207400   15.968700   37.630600
 H    5.348500   20.994499   32.482700
 H    5.145800   22.859400   30.870899
 H    7.216700   25.438601   33.382401
 H    7.454600   23.696100   35.112598
 H    7.231000   21.177299   38.192299
 H    7.644200   19.873899   40.231602
 H    7.672100   17.389500   40.168598
 H    7.482400   13.321000   36.680199
 H    7.220100   11.534900   35.026699
 H    5.765200   14.179600   32.175900
 H    6.012300   16.099199   33.712898
 H    7.361600   15.106600   38.264500
 C   14.916300   25.740601   29.753901
 C   13.523100   25.580400   29.836000
 C   12.312300   25.568701   29.972300
 C   10.922900   25.600100   30.143700
 C   10.120000   24.457899   29.934401
 C    8.757400   24.533100   30.109400
 N    8.129700   25.676500   30.464899
 C    8.880600   26.781401   30.675699
 C   10.252800   26.779699   30.538300
 C   15.523600   26.852501   30.381500
 C   16.899300   27.080500   30.333900
 C   17.743799   26.225901   29.642700
 C   17.176001   25.117001   28.996599
 C   15.792900   24.881001   29.073601
 O   15.461400   23.756701   28.379000
 C   16.647600   23.276501   27.833401
 C   16.577600   22.087999   27.034901
 C   17.682899   21.661100   26.271700
 C   17.590700   20.530800   25.493000
 N   16.466700   19.777599   25.434799
 C   15.405300   20.160801   26.174801
 C   15.416800   21.292700   26.962400
 C   17.703501   24.072500   28.189100
 H   10.574700   23.515600   29.651100
 H    8.128300   23.657900   29.973801
 H    8.351800   27.685900   30.962601
 H   10.808700   27.691200   30.728399
 H   14.886000   27.543200   30.923300
 H   17.307301   27.946800   30.844400
 H   18.812500   26.411900   29.598200
 H   18.612700   22.219299   26.264299
 H   18.429899   20.207100   24.883900
 H   14.527700   19.521200   26.127701
 H   14.535400   21.554199   27.536200
 H   18.742201   23.932400   27.923700
 C   15.699100   12.471300   30.970200
 C   15.626000   13.434500   29.948000
 C   15.737300   14.246600   29.045900
 C   15.916500   15.135200   27.976400
 C   14.953600   15.265100   26.952400
 C   15.181600   16.119400   25.898300
 N   16.297300   16.876101   25.797701
 C   17.228300   16.774500   26.772200
 C   17.080500   15.926100   27.851000
 C   16.971701   12.110400   31.470699
 C   17.147800   11.105000   32.421600
 C   16.065701   10.405400   32.931400
 C   14.784400   10.748800   32.474300
 C   14.615200   11.772700   31.526199
 O   13.290800   11.960300   31.260500
 C   12.605300   11.031500   32.037998
 C   11.171100   11.058200   32.007000
 C   10.411700   10.020600   32.585201
 C    9.036500   10.086900   32.588600
 N    8.358300   11.131800   32.059700
 C    9.070400   12.129000   31.492901
 C   10.448100   12.122400   31.433800
 C   13.477300   10.279300   32.777901
 H   14.044800   14.675000   26.979601
 H   14.462400   16.207500   25.088800
 H   18.114100   17.395300   26.670900
 H   17.864500   15.874100   28.598400
 H   17.838499   12.631700   31.078300
 H   18.151899   10.868900   32.758701
 H   16.204800    9.617000   33.664600
 H   10.888900    9.151800   33.025501
 H    8.443700    9.286600   33.022499
 H    8.499300   12.961500   31.090799
 H   10.967700   12.955400   30.974501
 H   13.225900    9.501600   33.485699
 C    5.372500   30.734301   22.570601
 C    5.584400   29.649300   21.701900
 C    5.734400   28.812000   20.829201
 C    5.871300   27.896400   19.776899
 C    6.517700   26.652201   19.939600
 C    6.627500   25.788500   18.872999
 N    6.121200   26.068399   17.652000
 C    5.501800   27.257299   17.473499
 C    5.369200   28.182199   18.487499
 C    5.097800   32.007500   22.019899
 C    4.868500   33.134102   22.810301
 C    4.878700   33.051800   24.193800
 C    5.135500   31.802200   24.777901
 C    5.393500   30.678900   23.973301
 O    5.616900   29.580200   24.747601
 C    5.480100   30.002600   26.066601
 C    5.658900   29.023100   27.098101
 C    5.328300   29.306400   28.438900
 C    5.483000   28.342600   29.409300
 N    5.967300   27.108400   29.135300
 C    6.309900   26.827700   27.859699
 C    6.163200   27.734699   26.832399
 C    5.191700   31.339899   26.121000
 H    6.945000   26.379900   20.897800
 H    7.143100   24.837799   18.976500
 H    5.105900   27.459700   16.482300
 H    4.871700   29.124701   18.287399
 H    5.075900   32.100498   20.939199
 H    4.673700   34.085800   22.326900
 H    4.689500   33.927299   24.807199
 H    4.928800   30.271999   28.729200
 H    5.209100   28.544300   30.441000
 H    6.721400   25.838499   27.677000
 H    6.453900   27.455099   25.826500
 H    5.048500   31.938900   27.009600
Pd   -3.926600   17.972401   24.226500
Pd   16.427200   18.148600   24.188700
Pd    6.307000   10.668200   17.679800
Pd    6.272700   24.674900   16.152000
Pd    6.083100   25.672899   30.595100
Pd    6.310400   11.230400   32.186001

Pd6L12-Oh-4-Random2
 C   -2.382600   11.026000   17.989799
 C   -0.980900   11.122000   18.014400
 C    0.235800   11.083600   17.961700
 C    1.629300   10.956300   17.893400
 C    2.466200   11.328100   18.968100
 C    3.828500   11.156800   18.871099
 N    4.422900   10.658500   17.764500
 C    3.639900   10.302300   16.720501
 C    2.266900   10.425200   16.750401
 C   -2.999100   10.094000   17.124001
 C   -4.379300    9.888300   17.107100
 C   -5.221400   10.600600   17.946800
 C   -4.647400   11.549000   18.807301
 C   -3.258000   11.757800   18.806400
 O   -2.922800   12.743500   19.684799
 C   -4.113800   13.159500   20.270399
 C   -4.047600   14.249000   21.200199
 C   -5.148500   14.582300   22.014400
 C   -5.070800   15.651000   22.878500
 N   -3.965500   16.426600   22.976400
 C   -2.902100   16.121201   22.203300
 C   -2.898100   15.052800   21.332199
 C   -5.175100   12.454700   19.768700
 H    2.037700   11.725100   19.881300
 H    4.483800   11.408900   19.700399
 H    4.143800    9.907300   15.842900
 H    1.684700   10.112800   15.890400
 H   -2.363700    9.511400   16.465300
 H   -4.793100    9.151700   16.426100
 H   -6.293700   10.431300   17.936701
 H   -6.064100   14.001200   21.989500
 H   -5.907700   15.906800   23.522200
 H   -2.038900   16.775999   22.288700
 H   -2.018600   14.857000   20.729799
 H   -6.218200   12.582100   20.023899
 C   -3.262700   23.101801   17.006201
 C   -3.205400   22.361000   18.199900
 C   -3.318300   21.694500   19.214100
 C   -3.503900   20.912500   20.362301
 C   -2.548100   20.866100   21.400000
 C   -2.767700   20.073099   22.503401
 N   -3.870500   19.303900   22.642500
 C   -4.805100   19.343500   21.666401
 C   -4.665700   20.128099   20.540400
 C   -4.519300   23.301300   16.388599
 C   -4.668200   24.022400   15.203700
 C   -3.571400   24.568501   14.556000
 C   -2.305500   24.380600   15.131000
 C   -2.168000   23.674601   16.338800
 O   -0.857600   23.616100   16.708700
 C   -0.144700   24.280199   15.714400
 C    1.279700   24.359900   15.858500
 C    2.093100   24.849501   14.816100
 C    3.460000   24.903799   14.969900
 N    4.078400   24.514601   16.109200
 C    3.312800   24.056601   17.123199
 C    1.941000   23.956200   17.035000
 C   -0.989300   24.756599   14.748000
 H   -1.646600   21.464899   21.339300
 H   -2.050000   20.041800   23.318399
 H   -5.684500   18.720600   21.803900
 H   -5.449900   20.129000   19.791300
 H   -5.395200   22.879801   16.870300
 H   -5.661600   24.149700   14.785900
 H   -3.687600   25.121201   13.628900
 H    1.666600   25.175800   13.873800
 H    4.094700   25.263300   14.164900
 H    3.835700   23.772800   18.032400
 H    1.377100   23.580999   17.881100
 H   -0.717200   25.321899   13.867400
 C    7.084300   16.560400   11.253400
 C    6.907700   15.708100   12.356300
 C    6.795600   14.863200   13.227400
 C    6.694100   13.862700   14.202000
 C    6.124100   14.110800   15.469700
 C    6.054700   13.102300   16.403200
 N    6.529400   11.858000   16.169901
 C    7.071500   11.596100   14.958700
 C    7.159800   12.549600   13.966200
 C    7.364500   16.003500    9.984300
 C    7.568400   16.789600    8.849700
 C    7.524400   18.173401    8.918800
 C    7.258300   18.763901   10.163700
 C    7.025600   17.962601   11.294400
 O    6.783200   18.739000   12.386800
 C    6.882100   20.057699   11.953600
 C    6.668700   21.087601   12.927900
 C    6.968600   22.436199   12.647900
 C    6.778400   23.402100   13.610600
 N    6.287500   23.115499   14.838700
 C    5.973500   21.832001   15.115200
 C    6.156400   20.809000   14.210400
 C    7.166700   20.109301   10.615300
 H    5.726900   15.091000   15.707000
 H    5.601000   13.272400   17.375500
 H    7.441400   10.588100   14.794400
 H    7.596200   12.284000   13.009600
 H    7.414200   14.922900    9.901400
 H    7.770200   16.302500    7.901300
 H    7.694900   18.782200    8.036200
 H    7.372600   22.736099   11.687100
 H    7.030100   24.440300   13.412500
 H    5.554600   21.638300   16.099300
 H    5.886700   19.796200   14.485900
 H    7.282900   20.997000   10.008900
 C   15.842900   11.194300   18.978399
 C   15.763100   12.376600   19.734200
 C   15.830400   13.383400   20.417400
 C   15.974300   14.516100   21.229601
 C   15.009600   15.546200   21.264200
 C   15.193600   16.634199   22.087999
 N   16.266600   16.761600   22.898300
 C   17.208599   15.791500   22.872000
 C   17.105400   14.682500   22.059601
 C   17.102200   10.585900   18.773001
 C   17.253901    9.407100   18.041700
 C   16.159000    8.756500   17.494301
 C   14.890000    9.323100   17.688601
 C   14.752000   10.526800   18.400600
 O   13.442400   10.893900   18.467199
 C   12.728200    9.900100   17.805099
 C   11.304100   10.048500   17.741100
 C   10.476000    9.000100   17.291901
 C    9.108700    9.160000   17.267099
 N    8.506900   10.312100   17.645100
 C    9.287300   11.334500   18.056400
 C   10.659800   11.240200   18.128300
 C   13.571800    8.936800   17.319901
 H   14.131400   15.493200   20.631001
 H   14.471500   17.445900   22.110001
 H   18.063601   15.920700   23.529499
 H   17.893200   13.937300   22.071301
 H   17.976999   11.067500   19.197100
 H   18.248800    8.994800   17.908800
 H   16.279499    7.833000   16.936399
 H   10.891100    8.047700   16.980400
 H    8.460200    8.350000   16.945601
 H    8.775100   12.254300   18.326300
 H   11.238000   12.092000   18.466801
 H   13.297200    8.058100   16.752800
 C   14.962000   24.487200   17.076599
 C   13.558500   24.421900   17.134001
 C   12.342800   24.441500   17.051701
 C   10.951400   24.478001   16.884001
 C   10.134100   23.368500   17.191200
 C    8.775100   23.435101   16.981199
 N    8.164100   24.542200   16.505199
 C    8.927500   25.618401   16.209801
 C   10.297300   25.621201   16.373301
 C   15.573400   25.363501   16.150900
 C   16.957001   25.425301   15.979500
 C   17.808599   24.624201   16.724100
 C   17.239700   23.756100   17.668400
 C   15.845800   23.709299   17.840300
 O   15.517000   22.832100   18.829399
 C   16.717699   22.298000   19.287399
 C   16.651800   21.384001   20.390499
 C   17.771500   20.626301   20.788700
 C   17.683201   19.774099   21.867701
 N   16.548401   19.636499   22.590700
 C   15.467800   20.358000   22.223900
 C   15.474100   21.213600   21.144501
 C   17.778000   22.828800   18.603300
 H   10.575900   22.452999   17.567499
 H    8.137100   22.579100   17.183500
 H    8.411200   26.496000   15.830900
 H   10.863800   26.507700   16.109699
 H   14.931400   25.993700   15.544600
 H   17.365900   26.111601   15.245100
 H   18.884001   24.669901   16.582899
 H   18.711500   20.684601   20.250500
 H   18.535101   19.172001   22.171301
 H   14.578200   20.241501   22.837500
 H   14.578900   21.773100   20.899300
 H   18.826099   22.614401   18.761499
 C    5.557800    5.228300   24.774099
 C    5.800200    6.184600   23.772400
 C    5.968000    6.893400   22.795300
 C    6.130800    7.660500   21.633699
 C    6.820100    8.892500   21.636900
 C    6.936600    9.618400   20.472799
 N    6.397800    9.211400   19.302200
 C    5.748700    8.025500   19.273001
 C    5.608300    7.232700   20.392700
 C    5.291700    3.893400   24.390600
 C    5.034100    2.882800   25.317101
 C    5.005100    3.149600   26.676701
 C    5.251500    4.465700   27.095600
 C    5.539400    5.471300   26.156700
 O    5.745000    6.663700   26.784700
 C    5.568000    6.420300   28.143299
 C    5.725700    7.523800   29.045700
 C    5.362600    7.408600   30.402901
 C    5.512100    8.480100   31.253300
 N    6.018200    9.667200   30.844999
 C    6.382500    9.790900   29.551100
 C    6.244000    8.768000   28.636700
 C    5.271700    5.102500   28.366199
 H    7.272100    9.263300   22.549601
 H    7.480900   10.558600   20.453400
 H    5.331700    7.718300   18.318100
 H    5.084000    6.286900   20.313200
 H    5.300200    3.657000   23.331699
 H    4.848700    1.875200   24.959600
 H    4.793200    2.364500   27.396000
 H    4.946300    6.488800   30.798901
 H    5.217500    8.405200   32.296200
 H    6.806400   10.747600   29.258400
 H    6.554500    8.923100   27.609900
 H    5.100300    4.626600   29.321800
 C   -2.727400   25.057301   30.569599
 C   -1.322900   25.017799   30.548800
 C   -0.108000   25.097000   30.593800
 C    1.283900   25.252100   30.625299
 C    2.085500   24.931299   29.507999
 C    3.447600   25.116199   29.563101
 N    4.076000   25.580799   30.666000
 C    3.327800   25.892900   31.747900
 C    1.955100   25.754299   31.761999
 C   -3.389500   25.951900   31.440599
 C   -4.777600   26.099001   31.446600
 C   -5.581700   25.361900   30.591200
 C   -4.960900   24.448099   29.725401
 C   -3.564200   24.298700   29.737000
 O   -3.179100   23.337299   28.851801
 C   -4.346100   22.876499   28.251400
 C   -4.225900   21.798100   27.314600
 C   -5.305600   21.422400   26.490101
 C   -5.176300   20.362200   25.621799
 N   -4.038300   19.634399   25.528400
 C   -2.993900   19.982300   26.309601
 C   -3.041700   21.045401   27.185699
 C   -5.441000   23.530701   28.750401
 H    1.628400   24.562700   28.596901
 H    4.075000   24.901501   28.702400
 H    3.858600   26.263700   32.620300
 H    1.400400   26.030001   32.652199
 H   -2.785100   26.553400   32.111401
 H   -5.227900   26.809799   32.131802
 H   -6.660100   25.486300   30.593300
 H   -6.245300   21.963900   26.510700
 H   -5.997200   20.073999   24.971100
 H   -2.102400   19.366100   26.226601
 H   -2.175500   21.276100   27.794901
 H   -6.475400   23.361900   28.484400
 C   -3.161500   12.911200   31.454000
 C   -3.104400   13.658700   30.264400
 C   -3.226700   14.335200   29.257900
 C   -3.427900   15.128900   28.120399
 C   -2.479100   15.201200   27.077900
 C   -2.717200   16.003401   25.985001
 N   -3.832200   16.757401   25.860300
 C   -4.759400   16.694300   26.842199
 C   -4.601200   15.899900   27.958900
 C   -4.417900   12.727500   32.077301
 C   -4.572200   12.006300   33.261299
 C   -3.480100   11.444000   33.902699
 C   -2.214700   11.614600   33.321499
 C   -2.071800   12.320000   32.113800
 O   -0.761800   12.357000   31.737499
 C   -0.055500   11.680900   32.728100
 C    1.366900   11.570700   32.579700
 C    2.170500   11.081500   33.629799
 C    3.534900   10.990700   33.474201
 N    4.160800   11.343200   32.327099
 C    3.405000   11.802400   31.307199
 C    2.035500   11.938500   31.395800
 C   -0.903100   11.217800   33.698200
 H   -1.568300   14.615500   27.126400
 H   -2.004700   16.054300   25.166500
 H   -5.648700   17.305401   26.716999
 H   -5.380400   15.879900   28.712799
 H   -5.289700   13.162800   31.600500
 H   -5.565400   11.892400   33.683300
 H   -3.599300   10.891600   34.829601
 H    1.738400   10.785300   34.579399
 H    4.162200   10.632000   34.285400
 H    3.932700   12.057300   30.392099
 H    1.479200   12.311900   30.543900
 H   -0.636500   10.646200   34.576302
 C    6.971700   19.466801   36.891899
 C    6.757500   20.297199   35.778000
 C    6.608400   21.141199   34.911598
 C    6.469100   22.166800   33.966999
 C    5.814300   21.972799   32.731499
 C    5.709700   23.014000   31.836500
 N    6.229700   24.237801   32.077900
 C    6.853700   24.447300   33.259800
 C    6.980700   23.460501   34.213902
 C    7.240000   20.062000   38.146301
 C    7.469300   19.311300   39.299702
 C    7.465100   17.925800   39.264500
 C    7.215100   17.298500   38.034698
 C    6.958200   18.063200   36.883701
 O    6.742700   17.250900   35.811001
 C    6.881200   15.947800   36.278900
 C    6.708400   14.881600   35.335999
 C    7.019600   13.550000   35.677898
 C    6.859900   12.542700   34.753799
 N    6.392600   12.770300   33.504299
 C    6.077000   14.037600   33.164799
 C    6.227600   15.100400   34.030102
 C    7.164000   15.940200   37.618401
 H    5.376900   21.010799   32.490200
 H    5.188500   22.888100   30.891500
 H    7.258700   25.440701   33.430698
 H    7.482800   23.684401   35.148602
 H    7.256500   21.145300   38.202599
 H    7.658700   19.827801   40.235100
 H    7.654000   17.343399   40.160900
 H    7.403600   13.294800   36.659599
 H    7.115700   11.516500   35.002201
 H    5.684200   14.185800   32.162399
 H    5.957900   16.098101   33.703800
 H    7.308600   15.073600   38.248402
 C   14.962400   25.853399   29.844500
 C   13.568800   25.687401   29.910500
 C   12.357000   25.665600   30.036699
 C   10.966600   25.681000   30.203699
 C   10.176500   24.531401   29.985201
 C    8.812700   24.590099   30.158400
 N    8.171400   25.723900   30.520201
 C    8.909900   26.835699   30.739300
 C   10.282200   26.850401   30.604300
 C   15.561200   26.956699   30.494801
 C   16.938000   27.182400   30.472300
 C   17.792900   26.333200   29.787100
 C   17.233999   25.233200   29.118099
 C   15.848700   25.002300   29.165800
 O   15.526100   23.889601   28.449900
 C   16.720800   23.408400   27.923500
 C   16.652901   22.233801   27.104799
 C   17.779100   21.769100   26.395599
 C   17.680700   20.654400   25.594200
 N   16.530001   19.953899   25.462200
 C   15.447000   20.374001   26.150000
 C   15.465100   21.490299   26.957800
 C   17.773100   24.194799   28.310301
 H   10.642000   23.596001   29.697100
 H    8.193800   23.708700   30.016001
 H    8.370800   27.732500   31.031099
 H   10.827400   27.766899   30.801399
 H   14.916400   27.641800   31.035200
 H   17.339001   28.042000   30.999399
 H   18.862700   26.516500   29.764900
 H   18.732500   22.283100   26.451300
 H   18.538799   20.300301   25.029699
 H   14.545100   19.777901   26.040600
 H   14.565200   21.783199   27.485701
 H   18.816099   24.054501   28.061899
 C   15.560600   12.538500   30.827000
 C   15.464200   13.521800   29.826000
 C   15.559200   14.357900   28.944201
 C   15.745100   15.275600   27.900600
 C   14.781100   15.461300   26.886299
 C   15.026500   16.340200   25.855700
 N   16.161200   17.069700   25.771601
 C   17.091499   16.917900   26.741100
 C   16.926399   16.043301   27.795099
 C   16.844500   12.176500   31.297100
 C   17.044201   11.157200   32.228298
 C   15.975800   10.443400   32.747299
 C   14.684400   10.786300   32.319801
 C   14.491700   11.823800   31.391199
 O   13.161800   12.007100   31.152500
 C   12.496200   11.062100   31.927700
 C   11.061600   11.080300   31.920799
 C   10.317400   10.032400   32.499699
 C    8.942000   10.090300   32.524200
 N    8.250400   11.136400   32.015701
 C    8.948000   12.143900   31.449200
 C   10.324400   12.146400   31.369801
 C   13.385800   10.304100   32.639999
 H   13.857200   14.894600   26.900600
 H   14.307700   16.470501   25.051500
 H   17.992399   17.518801   26.654301
 H   17.710899   15.951100   28.538099
 H   17.700800   12.709400   30.897400
 H   18.055799   10.921600   32.542500
 H   16.133101    9.645000   33.465900
 H   10.806400    9.162400   32.924500
 H    8.360000    9.282400   32.958698
 H    8.366000   12.976900   31.064100
 H   10.832400   12.987000   30.911501
 H   13.151900    9.514000   33.340099
 C    5.329500   30.727200   22.615801
 C    5.517600   29.629499   21.758600
 C    5.641800   28.772200   20.901300
 C    5.760000   27.834299   19.867300
 C    6.354500   26.568701   20.062500
 C    6.449000   25.682501   19.013300
 N    5.975300   25.960600   17.778400
 C    5.403600   27.168699   17.569500
 C    5.289100   28.115499   18.565100
 C    5.059000   31.997900   22.057199
 C    4.848700   33.132599   22.841200
 C    4.875900   33.062099   24.225300
 C    5.130600   31.815701   24.817301
 C    5.369300   30.684299   24.018400
 O    5.596300   29.590401   24.797800
 C    5.481600   30.024000   26.115299
 C    5.671700   29.049601   27.149500
 C    5.359600   29.338600   28.493299
 C    5.524400   28.377199   29.464800
 N    6.001900   27.141199   29.188299
 C    6.328200   26.855499   27.909500
 C    6.170200   27.759399   26.881399
 C    5.202900   31.363600   26.163401
 H    6.753700   26.296900   21.032900
 H    6.925100   24.714600   19.141800
 H    5.032500   27.368601   16.568199
 H    4.830800   29.072300   18.340500
 H    5.023300   32.081902   20.976101
 H    4.655300   34.081902   22.352400
 H    4.701000   33.944401   24.833200
 H    4.966200   30.306200   28.785400
 H    5.263800   28.582500   30.499300
 H    6.735400   25.864901   27.724899
 H    6.447900   27.476400   25.872801
 H    5.077100   31.970400   27.049400
Pd   -3.956300   18.031300   24.252701
Pd   16.405899   18.354500   24.185699
Pd    6.465800   10.480900   17.689800
Pd    6.121400   24.555500   16.289301
Pd    6.123800   25.701500   30.642799
Pd    6.204300   11.226100   32.166000

Pd6L12-MC-1-Unidirectional
Pd   44.661800   18.592699    9.494200
Pd   37.292801    7.226200   12.870400
Pd   23.690500    6.561100    9.829000
Pd   38.442501   29.288799    3.023100
Pd   24.803801   28.682600    0.125200
Pd   17.432100   17.306999    3.492900
 C   16.796700    9.092600    1.500000
 C   16.307199    7.880800    0.991900
 C   16.909500    6.705900    1.414300
 C   17.959000    6.724000    2.333000
 C   18.484200    7.924500    2.862400
 C   17.883699    9.102500    2.390700
 O   18.198601   10.380600    2.743400
 C   17.277100   11.196200    2.096500
 C   16.415899   10.453900    1.337000
 C   19.496000    7.856100    3.835700
 C   20.331200    7.641800    4.696200
 C   21.211800    7.347000    5.745800
 C   21.263100    6.056800    6.318200
 C   22.069201    5.820400    7.411800
 N   22.842899    6.779800    7.964700
 C   22.849400    8.003200    7.391600
 C   22.068001    8.319700    6.303800
 C   17.378300   12.613300    2.307300
 C   18.551399   13.223800    2.788100
 C   18.579300   14.586400    2.998100
 N   17.507299   15.378400    2.788100
 C   16.379700   14.809000    2.305900
 C   16.284901   13.460400    2.044300
 H   15.475000    7.863000    0.295200
 H   16.554199    5.751800    1.039500
 H   18.396900    5.788100    2.663500
 H   15.617000   10.827900    0.711800
 H   20.652399    5.253700    5.920900
 H   22.093399    4.839300    7.877800
 H   23.499901    8.747200    7.841800
 H   22.105700    9.319900    5.888000
 H   19.441500   12.634900    2.977600
 H   19.485600   15.076700    3.342500
 H   15.525300   15.462600    2.153900
 H   15.343000   13.065200    1.679600
 C   47.399101   22.752399    2.639800
 C   48.254902   23.297501    1.672500
 C   47.757000   24.299299    0.855400
 C   46.450298   24.767900    1.002200
 C   45.555199   24.232000    1.953500
 C   46.068401   23.194300    2.743900
 O   45.422401   22.529400    3.744600
 C   46.364899   21.679100    4.310600
 C   47.567799   21.784599    3.668500
 C   44.271999   24.801399    2.075700
 C   43.227001   25.425400    2.096200
 C   42.104198   26.269400    2.138700
 C   42.265099   27.669500    2.068200
 C   41.168800   28.493799    2.200000
 N   39.916698   28.014400    2.366700
 C   39.736099   26.677299    2.366000
 C   40.785198   25.787500    2.261900
 C   45.950298   20.868999    5.420700
 C   44.597099   20.602100    5.700300
 C   44.260502   19.844700    6.802400
 N   45.181000   19.359699    7.661600
 C   46.486301   19.590700    7.394400
 C   46.900600   20.311600    6.297700
 H   49.279900   22.953899    1.575600
 H   48.392502   24.744499    0.096900
 H   46.095798   25.570400    0.364000
 H   48.467999   21.225599    3.883300
 H   43.250599   28.104000    1.942200
 H   41.284199   29.574301    2.194000
 H   38.712101   26.325500    2.458900
 H   40.589001   24.721500    2.271700
 H   43.815800   20.971901    5.046100
 H   43.222500   19.605600    7.016100
 H   47.209999   19.202299    8.105600
 H   47.962700   20.479000    6.155000
 C   27.350800    4.747000   17.268200
 C   27.588600    4.195900   18.535500
 C   28.888000    4.207500   19.014799
 C   29.933399    4.742900   18.259399
 C   29.729401    5.323800   16.989401
 C   28.405500    5.312600   16.529900
 O   27.953501    5.771200   15.329200
 C   26.594801    5.478000   15.289800
 C   26.195999    4.864700   16.446600
 C   30.839300    5.833700   16.284901
 C   31.886299    6.211300   15.792000
 C   33.144299    6.531700   15.251200
 C   33.417500    7.766500   14.628600
 C   34.659901    7.996900   14.074100
 N   35.642502    7.072700   14.088800
 C   35.412300    5.900000   14.719400
 C   34.205200    5.604000   15.314700
 C   25.885201    5.826400   14.093700
 C   26.481199    6.590400   13.072700
 C   25.783800    6.849900   11.914300
 N   24.530701    6.397600   11.697100
 C   23.930000    5.692800   12.682600
 C   24.561001    5.399200   13.871100
 H   26.781099    3.763700   19.118000
 H   29.108200    3.785800   19.990000
 H   30.942499    4.726300   18.657301
 H   25.197599    4.532600   16.694599
 H   32.659401    8.540400   14.588800
 H   34.891102    8.944400   13.594800
 H   36.224098    5.177500   14.723400
 H   34.069698    4.646700   15.805900
 H   27.487900    6.974500   13.187700
 H   26.233700    7.437600   11.120200
 H   22.917400    5.348800   12.493000
 H   24.025700    4.813200   14.610200
 C   14.751100   13.198700   10.418500
 C   13.913800   12.678100   11.415600
 C   14.385800   11.617200   12.170900
 C   15.652500   11.074800   11.944300
 C   16.530399   11.585000   10.963900
 C   16.037300   12.666000   10.220500
 O   16.666000   13.308800    9.196800
 C   15.763100   14.252900    8.720200
 C   14.598600   14.217900    9.438600
 C   17.789900   10.975900   10.790500
 C   18.826300   10.339600   10.738400
 C   19.959101    9.508500   10.687700
 C   21.272900   10.013100   10.606700
 C   22.338600    9.142700   10.505800
 N   22.179701    7.803500   10.468100
 C   20.931101    7.301300   10.589100
 C   19.818399    8.105000   10.714100
 C   16.174500   15.043800    7.597300
 C   17.491501   15.002900    7.102000
 C   17.826799   15.733600    5.984200
 N   16.939301   16.503000    5.319000
 C   15.678800   16.581600    5.802700
 C   15.270800   15.885200    6.918400
 H   12.922300   13.086600   11.583000
 H   13.762500   11.187300   12.948100
 H   15.989300   10.236100   12.544400
 H   13.728000   14.842500    9.294900
 H   21.452400   11.082000   10.629900
 H   23.358700    9.512700   10.447700
 H   20.832800    6.219300   10.565200
 H   18.837299    7.652100   10.804500
 H   18.245800   14.397700    7.590800
 H   18.839300   15.709400    5.593600
 H   14.983300   17.215500    5.260400
 H   14.239300   15.980700    7.239500
 C   29.575100    0.635500    8.365400
 C   30.181101   -0.605800    8.123800
 C   31.559099   -0.693400    8.245600
 C   32.321499    0.413900    8.617300
 C   31.748501    1.682200    8.863400
 C   30.356701    1.755700    8.695500
 O   29.566799    2.852000    8.872600
 C   28.259199    2.417700    8.687600
 C   28.225401    1.085900    8.379800
 C   32.574200    2.731000    9.303500
 C   33.396999    3.526000    9.721800
 C   34.356899    4.381600   10.278400
 C   35.590302    3.888500   10.758500
 C   36.473400    4.739500   11.389400
 N   36.217400    6.054700   11.560700
 C   35.068298    6.552600   11.053400
 C   34.133999    5.767900   10.417200
 C   27.208401    3.387100    8.826700
 C   27.441601    4.772300    8.744700
 C   26.395700    5.655500    8.912100
 N   25.137300    5.251800    9.184200
 C   24.894501    3.923100    9.246500
 C   25.881100    2.980800    9.061700
 H   29.587299   -1.474700    7.858100
 H   32.058201   -1.639700    8.065100
 H   33.395699    0.311200    8.728000
 H   27.347401    0.493800    8.161700
 H   35.839401    2.837900   10.658800
 H   37.412498    4.365100   11.787400
 H   34.900902    7.617600   11.183800
 H   33.224201    6.217600   10.036700
 H   28.434099    5.152900    8.531800
 H   26.553900    6.726600    8.823400
 H   23.877300    3.619300    9.477500
 H   25.621700    1.931000    9.146900
 C   19.477800   24.369699   -4.892700
 C   18.599800   24.041800   -5.936000
 C   17.823900   22.901300   -5.800300
 C   17.905199   22.105101   -4.657500
 C   18.783400   22.396601   -3.589400
 C   19.569700   23.547600   -3.756300
 O   20.475201   24.055000   -2.875200
 C   20.957899   25.227800   -3.446800
 C   20.379000   25.446899   -4.667100
 C   18.789700   21.557501   -2.461000
 C   18.670200   20.761299   -1.546700
 C   18.459299   19.859900   -0.494000
 C   17.296101   19.061399   -0.431700
 C   17.078300   18.244900    0.658500
 N   17.950100   18.157000    1.686600
 C   19.093800   18.872801    1.614800
 C   19.380501   19.715401    0.564900
 C   21.924000   25.975201   -2.694300
 C   22.504700   25.466499   -1.517700
 C   23.390200   26.239500   -0.800100
 N   23.736900   27.490801   -1.169200
 C   23.213900   27.981899   -2.315400
 C   22.327700   27.265900   -3.089800
 H   18.524500   24.666800   -6.820200
 H   17.133101   22.621000   -6.588600
 H   17.278099   21.223900   -4.574000
 H   20.570801   26.272600   -5.337900
 H   16.557501   19.101601   -1.224600
 H   16.173300   17.647699    0.728000
 H   19.787800   18.764400    2.442900
 H   20.310900   20.271299    0.561800
 H   22.260900   24.470200   -1.168000
 H   23.844900   25.855801    0.107900
 H   23.514099   28.985600   -2.602000
 H   21.934601   27.729700   -3.987900
 C   17.273899   28.396601    3.993700
 C   15.993300   28.760401    4.433700
 C   15.160600   27.759501    4.906700
 C   15.573500   26.426201    4.927600
 C   16.860901   26.025101    4.509200
 C   17.698799   27.058399    4.068200
 O   18.969999   26.934500    3.590100
 C   19.347099   28.204399    3.170200
 C   18.350800   29.112400    3.400900
 C   17.179600   24.652500    4.510000
 C   17.289900   23.440300    4.524100
 C   17.290800   22.036600    4.455100
 C   18.377701   21.246901    4.881400
 C   18.334000   19.876900    4.725300
 N   17.283600   19.244699    4.162100
 C   16.213699   19.981400    3.790600
 C   16.173201   21.351200    3.933300
 C   20.650900   28.353001    2.588500
 C   21.674999   27.405500    2.774000
 C   22.895901   27.584900    2.158800
 N   23.156000   28.631599    1.348100
 C   22.188601   29.560900    1.177200
 C   20.955500   29.465500    1.781100
 H   15.660400   29.792601    4.392400
 H   14.162400   28.005600    5.253500
 H   14.890700   25.661100    5.281400
 H   18.380600   30.173201    3.194100
 H   19.246901   21.708599    5.335800
 H   19.160500   19.250900    5.051100
 H   15.378400   19.445299    3.348100
 H   15.292500   21.897900    3.615000
 H   21.518600   26.542500    3.411000
 H   23.705299   26.876801    2.313500
 H   22.414700   30.389099    0.511200
 H   20.217300   30.234800    1.582000
 C   32.604198   35.250401    4.522700
 C   32.002701   36.493900    4.764500
 C   30.623301   36.582401    4.660200
 C   29.854799   35.473900    4.305400
 C   30.423201   34.203602    4.058600
 C   31.816900   34.129398    4.209300
 O   32.602901   33.030800    4.029700
 C   33.913300   33.464100    4.196400
 C   33.952999   34.797798    4.494900
 C   29.590900   33.153801    3.633700
 C   28.762699   32.358200    3.227100
 C   27.795099   31.504999    2.680300
 C   28.020300   30.121500    2.518800
 C   27.075500   29.340799    1.893200
 N   25.913099   29.840099    1.418200
 C   25.655899   31.152000    1.611900
 C   26.549500   31.998800    2.233500
 C   34.959999   32.490898    4.052300
 C   34.723301   31.107300    4.149400
 C   35.763901   30.219500    3.975500
 N   37.019901   30.616600    3.682900
 C   37.266499   31.943701    3.606900
 C   36.285400   32.890900    3.797000
 H   32.600899   37.363701    5.017200
 H   30.127701   37.530399    4.841700
 H   28.779301   35.577301    4.208100
 H   34.834499   35.389702    4.698800
 H   28.940201   29.671000    2.873000
 H   27.244499   28.278400    1.745400
 H   24.706600   31.527500    1.240300
 H   26.298201   33.047001    2.351900
 H   33.732498   30.732100    4.378900
 H   35.603500   29.149599    4.075100
 H   38.281601   32.242001    3.360100
 H   36.547001   33.939098    3.700000
 C   34.712200   31.074600   -4.388500
 C   34.468601   31.618700   -5.657700
 C   33.165199   31.614700   -6.126100
 C   32.121700   31.093300   -5.358200
 C   32.331501   30.519699   -4.086000
 C   33.659100   30.523300   -3.637300
 O   34.117298   30.070101   -2.436700
 C   35.478600   30.352100   -2.410900
 C   35.872700   30.953300   -3.575800
 C   31.223200   30.023199   -3.369200
 C   30.177500   29.657101   -2.865100
 C   28.921700   29.347000   -2.313100
 C   27.871599   30.287901   -2.355500
 C   26.668301   30.001200   -1.747800
 N   26.431700   28.825899   -1.124600
 C   27.402901   27.889400   -1.131100
 C   28.641100   28.109699   -1.698900
 C   36.196301   30.007799   -1.218500
 C   35.603401   29.260500   -0.183400
 C   36.310902   29.004400    0.969800
 N   37.571201   29.444700    1.168600
 C   38.168201   30.133699    0.169600
 C   37.527302   30.423000   -1.014400
 H   35.274799   32.039902   -6.249900
 H   32.940201   32.031399   -7.102400
 H   31.109501   31.115400   -5.747900
 H   36.871700   31.275400   -3.834700
 H   28.012800   31.247801   -2.839800
 H   25.865499   30.733500   -1.734900
 H   27.166000   26.940399   -0.657400
 H   29.390100   27.326300   -1.675800
 H   34.591400   28.886200   -0.283500
 H   35.863499   28.429199    1.774400
 H   39.186501   30.468399    0.344400
 H   38.060799   30.995899   -1.764900
 C   44.869900    7.498800    9.076500
 C   46.142101    7.126600    8.618500
 C   46.967800    8.117400    8.110300
 C   46.556400    9.449600    8.072600
 C   45.280998    9.862900    8.519700
 C   44.448502    8.836700    8.993100
 O   43.182400    8.968600    9.479000
 C   42.802799    7.703300    9.911300
 C   43.795601    6.790800    9.684500
 C   44.965000   11.232100    8.518000
 C   44.846100   12.444400    8.509700
 C   44.786499   13.843000    8.563900
 C   45.951698   14.631900    8.442000
 C   45.875401   16.000099    8.595400
 N   44.712200   16.639099    8.847100
 C   43.580299   15.904000    8.908300
 C   43.574402   14.534700    8.772300
 C   41.493301    7.560200   10.483700
 C   40.468498    8.500800   10.271400
 C   39.237900    8.321800   10.867600
 N   38.968800    7.282400   11.684500
 C   39.938400    6.361300   11.883800
 C   41.181702    6.456800   11.300400
 H   46.473801    6.094300    8.668900
 H   47.957901    7.861600    7.747700
 H   47.231899   10.207800    7.690900
 H   43.762798    5.731500    9.898500
 H   46.913399   14.167800    8.253600
 H   46.769600   16.613701    8.531300
 H   42.657101   16.446899    9.087300
 H   42.638500   13.992100    8.838200
 H   40.630600    9.356800    9.626400
 H   38.427700    9.023600   10.690500
 H   39.705002    5.539300   12.554900
 H   41.920700    5.694000   11.520800
 C   45.232101   26.817900   11.524600
 C   45.692101   28.031500   12.056200
 C   45.144901   29.206800   11.566000
 C   44.170601   29.187799   10.567500
 C   43.674301   27.986200   10.013700
 C   44.233002   26.809099   10.536000
 O   43.944099   25.531900   10.163900
 C   44.781300   24.710899   10.912200
 C   45.570801   25.454399   11.746700
 C   42.706699   28.049700    8.995500
 C   41.891300   28.255301    8.114000
 C   41.004601   28.539499    7.066000
 C   40.963200   29.817101    6.465400
 C   40.136398   30.043699    5.385000
 N   39.334202   29.086500    4.870100
 C   39.323601   27.874800    5.467300
 C   40.124298   27.568300    6.544000
 C   44.687599   23.297600   10.684700
 C   43.677502   22.740299    9.878700
 C   43.656799   21.383301    9.645200
 N   44.576599   20.537901   10.156200
 C   45.534000   21.052500   10.960700
 C   45.615799   22.397900   11.245100
 H   46.459400   28.049900   12.823800
 H   45.480999   30.162300   11.955000
 H   43.767700   30.124001   10.195800
 H   46.306000   25.082800   12.446700
 H   41.594898   30.618500    6.832100
 H   40.117901   31.015200    4.898900
 H   38.652302   27.131800    5.047000
 H   40.080002   26.577600    6.981300
 H   42.914299   23.369801    9.436500
 H   42.882500   20.943100    9.024700
 H   46.257000   20.354300   11.372200
 H   46.421200   22.743401   11.884000
 C   42.522999   11.609200   17.915701
 C   43.410999   11.933600   18.951300
 C   44.204201   13.058500   18.797199
 C   44.130798   13.842800   17.644199
 C   43.235802   13.559000   16.590200
 C   42.433998   12.424100   16.773100
 O   41.524601   11.914400   15.895400
 C   41.039200   10.747200   16.475201
 C   41.616299   10.535600   17.698099
 C   43.232601   14.396900   15.455800
 C   43.360401   15.192800   14.543600
 C   43.632000   16.092699   13.497500
 C   42.619400   16.775700   12.793900
 C   42.952202   17.604500   11.742000
 N   44.226601   17.787600   11.338000
 C   45.213100   17.176201   12.029900
 C   44.962200   16.350000   13.104300
 C   40.085400    9.988300   15.720200
 C   39.522900   10.479200   14.527000
 C   38.658901    9.690500   13.800900
 N   38.316002    8.440100   14.177200
 C   38.817799    7.967500   15.340700
 C   39.681702    8.700000   16.124300
 H   43.482399   11.316100   19.841000
 H   44.905300   13.336900   19.577101
 H   44.773701   14.711300   17.547501
 H   41.423401    9.713800   18.373400
 H   41.579700   16.659300   13.077800
 H   42.185902   18.142099   11.190000
 H   46.230801   17.348200   11.689700
 H   45.789902   15.880000   13.623800
 H   39.766399   11.473000   14.170200
 H   38.219700   10.059500   12.879200
 H   38.519501    6.964900   15.633200
 H   40.059399    8.250500   17.036200
 
Pd6L12-MC-2- Clustered
Pd   44.048100   18.623699    9.371800
Pd   37.549400    6.865400   13.108900
Pd   24.030800    7.124300    9.614700
Pd   38.667301   29.739401    2.842300
Pd   25.026501   28.260300    0.310100
Pd   16.833900   17.361700    3.392800
 C   16.656099    9.083600    1.530000
 C   16.234301    7.839600    1.039000
 C   16.917900    6.708000    1.455900
 C   17.983900    6.799000    2.350700
 C   18.441700    8.034100    2.863600
 C   17.755301    9.168500    2.401300
 O   17.994600   10.466500    2.740200
 C   17.015600   11.218700    2.100600
 C   16.190599   10.417400    1.360800
 C   19.482500    8.036600    3.807700
 C   20.356100    7.881700    4.642800
 C   21.303301    7.668600    5.652500
 C   21.534700    6.383200    6.191100
 C   22.407000    6.225100    7.247900
 N   23.076500    7.263000    7.796500
 C   22.909300    8.489800    7.254100
 C   22.054800    8.728500    6.203200
 C   17.033600   12.641400    2.296700
 C   18.158100   13.320100    2.801300
 C   18.107700   14.684900    2.992600
 N   17.004700   15.418300    2.735700
 C   15.923100   14.782300    2.232900
 C   15.904800   13.426400    1.993700
 H   15.392000    7.764500    0.358600
 H   16.616100    5.730700    1.094100
 H   18.488501    5.895300    2.675600
 H   15.359700   10.734300    0.745900
 H   21.013000    5.518600    5.795800
 H   22.576099    5.245600    7.686500
 H   23.477600    9.300600    7.700100
 H   21.952400    9.733900    5.811600
 H   19.071199   12.781900    3.028000
 H   18.975599   15.224800    3.359800
 H   15.041000   15.386800    2.042600
 H   14.995100   12.978300    1.608900
 C   43.768799   29.715200    9.623100
 C   44.686600   30.135599   10.596300
 C   45.219299   29.179600   11.447300
 C   44.869801   27.834600   11.328600
 C   43.946800   27.372499   10.363000
 C   43.391201   28.364401    9.538900
 O   42.483501   28.185200    8.538100
 C   42.305401   29.433399    7.952400
 C   43.065201   30.380800    8.580600
 C   43.703400   25.993099   10.254800
 C   43.626801   24.777300   10.238600
 C   43.628399   23.377800   10.185700
 C   44.577202   22.611200   10.898700
 C   44.612202   21.240900   10.745400
 N   43.754200   20.580200    9.936700
 C   42.802898   21.294201    9.294100
 C   42.705399   22.662300    9.393400
 C   41.387299   29.531500    6.851600
 C   40.396400   28.564199    6.602500
 C   39.554401   28.706499    5.519000
 N   39.651699   29.734200    4.650200
 C   40.591499   30.677401    4.884600
 C   41.448898   30.619101    5.960200
 H   44.977798   31.178301   10.675600
 H   45.931499   29.473200   12.211300
 H   45.319302   27.104099   11.992800
 H   43.103802   31.436600    8.351000
 H   45.297699   23.093901   11.549700
 H   45.352299   20.642401   11.269300
 H   42.113400   20.734400    8.669400
 H   41.929100   23.186701    8.848500
 H   40.274200   27.716299    7.266800
 H   38.766300   27.983101    5.329500
 H   40.665600   31.487200    4.164100
 H   42.193501   31.399300    6.075900
 C   33.224201    0.895300    8.906700
 C   32.835499   -0.349600    8.391900
 C   31.532600   -0.487700    7.942700
 C   30.628500    0.574300    8.009600
 C   30.989401    1.846600    8.503100
 C   32.317101    1.969500    8.934200
 O   32.902100    3.072300    9.482300
 C   34.192501    2.690900    9.832300
 C   34.422798    1.385000    9.494800
 C   30.007099    2.857400    8.555600
 C   29.049200    3.608300    8.562600
 C   27.875000    4.378900    8.636100
 C   27.795401    5.701600    8.155300
 C   26.627800    6.420400    8.311100
 N   25.540400    5.910800    8.926600
 C   25.582899    4.628300    9.350600
 C   26.704700    3.840000    9.210700
 C   35.020000    3.672100   10.472200
 C   34.659500    5.031200   10.534100
 C   35.464199    5.924800   11.206800
 N   36.602001    5.557600   11.832900
 C   36.977001    4.261200   11.756700
 C   36.232300    3.312100   11.092900
 H   33.530701   -1.182300    8.357400
 H   31.196699   -1.438100    7.541400
 H   29.610100    0.431000    7.664200
 H   35.339199    0.829300    9.637200
 H   28.644199    6.156700    7.657600
 H   26.544901    7.439800    7.943600
 H   24.689800    4.241300    9.833500
 H   26.689501    2.817400    9.571000
 H   33.753799    5.383500   10.054400
 H   35.200699    6.977000   11.255100
 H   37.896301    3.984500   12.264100
 H   36.583500    2.286100   11.091000
 C   14.735100   13.175400   10.467200
 C   13.971900   12.611900   11.499800
 C   14.554300   11.618500   12.269600
 C   15.856200   11.180300   12.019700
 C   16.660500   11.737500   11.002300
 C   16.059401   12.755600   10.250400
 O   16.605400   13.426600    9.196600
 C   15.607800   14.267400    8.716900
 C   14.467100   14.145700    9.462800
 C   17.955400   11.218500   10.798200
 C   19.028799   10.649400   10.723900
 C   20.198200    9.874100   10.632600
 C   21.487101   10.438900   10.552100
 C   22.588200    9.620000   10.407900
 N   22.485701    8.277100   10.325600
 C   21.262501    7.715800   10.447700
 C   20.118799    8.465700   10.616200
 C   15.916000   15.071800    7.569800
 C   17.231300   15.232000    7.095300
 C   17.465799   15.978400    5.960600
 N   16.477301   16.567301    5.256000
 C   15.211400   16.443600    5.713900
 C   14.900000   15.727300    6.847400
 H   12.952300   12.936000   11.682300
 H   13.991100   11.158600   13.074900
 H   16.279600   10.388600   12.628700
 H   13.541900   14.687800    9.326100
 H   21.620100   11.513200   10.609500
 H   23.590700   10.035400   10.348600
 H   21.211300    6.632000   10.387200
 H   19.159599    7.967900   10.706100
 H   18.064899   14.777200    7.617700
 H   18.476900   16.118799    5.590200
 H   14.428500   16.921700    5.132800
 H   13.859600   15.652400    7.144400
 C   30.945000    4.636900   17.949600
 C   30.185499    4.048400   18.971201
 C   28.804001    4.094500   18.866400
 C   28.184000    4.691400   17.768801
 C   28.914400    5.298200   16.722000
 C   30.310499    5.271500   16.868401
 O   31.234600    5.782900   16.007401
 C   32.477200    5.442100   16.529400
 C   32.341400    4.749900   17.701000
 C   28.222200    5.818500   15.615700
 C   27.501699    6.185300   14.704400
 C   26.660200    6.522800   13.637100
 C   25.316299    6.090000   13.588000
 C   24.544001    6.363800   12.478600
 N   25.018801    7.052600   11.417200
 C   26.285500    7.521500   11.473700
 C   27.118200    7.287100   12.542800
 C   33.644001    5.862000   15.804700
 C   33.607399    6.880200   14.834300
 C   34.758598    7.226300   14.157600
 N   35.939899    6.608900   14.365200
 C   35.992901    5.638400   15.305100
 C   34.892700    5.255200   16.038300
 H   30.665800    3.563800   19.815399
 H   28.188601    3.648400   19.640600
 H   27.101200    4.694100   17.701500
 H   33.137901    4.381900   18.332800
 H   24.890600    5.522200   14.407900
 H   23.516001    6.017300   12.418300
 H   26.632500    8.090800   10.616600
 H   28.128401    7.679400   12.533300
 H   32.684898    7.409600   14.625400
 H   34.751202    8.028100   13.424900
 H   36.949001    5.142700   15.447400
 H   35.002201    4.454400   16.761600
 C   15.303600   25.558800    4.935800
 C   14.617000   26.758600    5.169900
 C   15.309600   27.946301    5.001200
 C   16.645201   27.952200    4.595200
 C   17.373501   26.764299    4.368800
 C   16.661699   25.574301    4.572600
 O   17.121500   24.303101    4.392400
 C   16.033501   23.466400    4.612200
 C   14.921200   24.188999    4.946300
 C   18.706800   26.860399    3.921400
 C   19.823999   27.105101    3.504700
 C   21.048300   27.470600    2.918200
 C   21.081800   28.433800    1.887800
 C   22.272400   28.723600    1.257800
 N   23.439400   28.139400    1.609200
 C   23.437700   27.269699    2.641000
 C   22.282700   26.910999    3.305200
 C   16.237101   22.054701    4.453800
 C   17.519100   21.475300    4.415000
 C   17.652901   20.116600    4.222200
 N   16.595900   19.297100    4.044900
 C   15.357500   19.836500    4.100300
 C   15.143000   21.179701    4.310700
 H   13.571700   26.756800    5.462000
 H   14.808400   28.893499    5.171300
 H   17.155701   28.898701    4.451900
 H   13.942700   23.798000    5.188300
 H   20.170900   28.925900    1.565200
 H   22.305700   29.427700    0.430800
 H   24.399799   26.852200    2.926000
 H   22.331900   26.203501    4.125200
 H   18.404400   22.086599    4.547500
 H   18.635000   19.652901    4.211100
 H   14.519800   19.162701    3.944900
 H   14.122900   21.548000    4.320800
 C   17.271900   21.519899   -3.995700
 C   16.940701   22.017401   -5.264400
 C   17.706200   23.052000   -5.779300
 C   18.767500   23.593599   -5.054000
 C   19.136101   23.115601   -3.775900
 C   18.362499   22.051100   -3.286300
 O   18.503901   21.418501   -2.088100
 C   17.474199   20.486200   -2.019400
 C   16.711800   20.518700   -3.154600
 C   20.189800   23.743401   -3.089800
 C   21.092899   24.400299   -2.602700
 C   22.087799   25.213600   -2.044700
 C   22.786501   24.839300   -0.877200
 C   23.697800   25.703600   -0.316700
 N   23.970699   26.919399   -0.840400
 C   23.350100   27.275499   -1.986900
 C   22.425800   26.463200   -2.610500
 C   17.385900   19.681601   -0.833800
 C   18.431101   19.609501    0.105700
 C   18.278601   18.849600    1.245700
 N   17.149500   18.164801    1.522800
 C   16.146299   18.205000    0.617900
 C   16.229500   18.929600   -0.550200
 H   16.104601   21.609100   -5.823400
 H   17.474899   23.459700   -6.757800
 H   19.340000   24.413500   -5.474600
 H   15.859200   19.893900   -3.381300
 H   22.600300   23.878599   -0.411500
 H   24.227600   25.436100    0.592800
 H   23.602800   28.248301   -2.399300
 H   21.947399   26.801701   -3.522800
 H   19.360701   20.140900   -0.061900
 H   19.082001   18.776600    1.972600
 H   15.243700   17.650900    0.858600
 H   15.376700   18.933500   -1.220300
 C   32.517601   35.332802    4.585400
 C   31.852200   36.531399    4.881700
 C   30.472700   36.561401    4.749800
 C   29.764099   35.437000    4.325800
 C   30.397100   34.209900    4.024100
 C   31.792200   34.198502    4.182900
 O   32.634201   33.154202    3.949100
 C   33.918701   33.631500    4.186600
 C   33.885502   34.943001    4.574800
 C   29.619200   33.130501    3.571500
 C   28.830999   32.293900    3.167600
 C   27.913200   31.367001    2.656900
 C   28.254499   30.010799    2.468400
 C   27.349199   29.148399    1.895500
 N   26.117599   29.538900    1.497800
 C   25.754101   30.822599    1.713300
 C   26.604500   31.746599    2.284300
 C   35.008701   32.718300    3.992500
 C   34.803699   31.342300    3.780900
 C   35.881901   30.514000    3.556500
 N   37.154499   30.961700    3.520600
 C   37.369598   32.276299    3.750400
 C   36.344799   33.164398    3.990900
 H   32.402401   37.411900    5.198400
 H   29.928801   37.474098    4.969700
 H   28.686001   35.492699    4.219300
 H   34.730598   35.564800    4.835400
 H   29.231701   29.646000    2.762500
 H   27.607000   28.107000    1.728500
 H   24.752501   31.107599    1.403800
 H   26.266500   32.767399    2.424500
 H   33.803600   30.925301    3.794100
 H   35.736301   29.450199    3.396300
 H   38.399700   32.618599    3.722000
 H   36.590801   34.208900    4.147800
 C   34.567699   31.350100   -4.400800
 C   34.246101   31.909000   -5.645600
 C   32.951500   31.752501   -6.112400
 C   31.989300   31.076799   -5.359700
 C   32.281399   30.485901   -4.111300
 C   33.605801   30.625799   -3.674700
 O   34.134399   30.175699   -2.500300
 C   35.439899   30.650999   -2.460500
 C   35.737099   31.360701   -3.591100
 C   31.237101   29.870001   -3.391900
 C   30.228600   29.421301   -2.878900
 C   29.003401   29.050100   -2.297600
 C   27.907499   29.938299   -2.327700
 C   26.739100   29.608500   -1.676300
 N   26.579300   28.435900   -1.023700
 C   27.590599   27.542801   -1.049500
 C   28.799000   27.809999   -1.659500
 C   36.227901   30.341299   -1.301300
 C   35.896301   29.299000   -0.415500
 C   36.676201   29.070400    0.698800
 N   37.749401   29.828600    1.005200
 C   38.089699   30.822500    0.153900
 C   37.377602   31.093000   -0.992300
 H   34.985500   32.458599   -6.219400
 H   32.667400   32.173698   -7.071200
 H   30.976999   30.990801   -5.740200
 H   36.683201   31.823400   -3.835500
 H   27.988600   30.894600   -2.832400
 H   25.903700   30.302900   -1.649200
 H   27.411800   26.592199   -0.553800
 H   29.583900   27.062401   -1.648200
 H   35.041698   28.661301   -0.610300
 H   36.449299   28.253099    1.377700
 H   38.947498   31.431000    0.426300
 H   37.694000   31.920099   -1.618800
 C   45.056599    7.562000    9.216000
 C   46.340099    7.255800    8.740900
 C   47.099400    8.283800    8.203800
 C   46.611198    9.589500    8.152500
 C   45.321999    9.936400    8.616400
 C   44.558601    8.872600    9.122900
 O   43.295399    8.939100    9.629400
 C   42.994202    7.659600   10.081900
 C   44.033600    6.802000    9.848700
 C   44.924801   11.283800    8.591300
 C   44.730598   12.485900    8.554400
 C   44.562901   13.876300    8.574600
 C   45.650600   14.756300    8.379400
 C   45.465801   16.118000    8.498700
 N   44.263302   16.663099    8.787000
 C   43.201500   15.837000    8.920000
 C   43.306198   14.469400    8.819500
 C   41.703602    7.448100   10.675900
 C   40.631001    8.340600   10.493700
 C   39.420101    8.094000   11.106800
 N   39.212399    7.029700   11.909100
 C   40.229801    6.156000   12.081300
 C   41.458900    6.321400   11.483700
 H   46.730499    6.244700    8.799600
 H   48.096298    8.079200    7.827700
 H   47.234901   10.378500    7.746000
 H   44.065201    5.745300   10.075000
 H   46.639198   14.369100    8.158700
 H   46.298599   16.804501    8.374200
 H   42.244301   16.305300    9.128900
 H   42.423901   13.852200    8.942600
 H   40.741798    9.213100    9.860300
 H   38.575802    8.760500   10.955200
 H   40.047798    5.313200   12.742200
 H   42.236801    5.592400   11.683600
 C   45.669201   25.442301    0.715300
 C   46.928200   25.137800    0.178300
 C   47.599201   24.036301    0.682600
 C   47.046299   23.256201    1.700500
 C   45.773800   23.520300    2.250500
 C   45.106201   24.629900    1.715500
 O   43.891998   25.117901    2.097800
 C   43.685600   26.270100    1.347600
 C   44.735802   26.492800    0.498700
 C   45.295601   22.691601    3.287100
 C   45.032101   21.909300    4.181400
 C   44.843601   21.034300    5.266600
 C   45.842999   20.895500    6.252200
 C   45.617500   20.093500    7.350100
 N   44.472301   19.395300    7.514700
 C   43.533699   19.462400    6.547600
 C   43.676300   20.261700    5.431800
 C   42.480999   27.009001    1.591900
 C   41.442001   26.502800    2.395400
 C   40.328999   27.275400    2.645700
 N   40.179600   28.524099    2.156100
 C   41.154598   29.011999    1.356800
 C   42.291401   28.297001    1.053500
 H   47.367802   25.753201   -0.600100
 H   48.577400   23.773899    0.293200
 H   47.602200   22.407400    2.084600
 H   44.839500   27.306101   -0.205900
 H   46.778000   21.438000    6.167500
 H   46.359100   20.012699    8.140100
 H   42.644100   18.854799    6.691000
 H   42.892101   20.285400    4.683700
 H   41.508701   25.508499    2.821100
 H   39.519901   26.894501    3.261200
 H   41.015598   30.016300    0.967800
 H   43.041302   28.760401    0.422000
 C   42.535400   11.717000   17.966000
 C   43.415798   12.123100   18.979000
 C   44.113499   13.305700   18.796801
 C   43.955799   14.066800   17.636900
 C   43.064400   13.700200   16.605600
 C   42.355701   12.510100   16.818899
 O   41.468800   11.921400   15.967400
 C   41.094898   10.724000   16.567101
 C   41.715199   10.570800   17.777000
 C   42.980598   14.515200   15.458100
 C   43.037800   15.299100   14.528600
 C   43.236698   16.187500   13.457000
 C   42.173100   16.789900   12.754900
 C   42.438099   17.607201   11.675400
 N   43.692799   17.852100   11.243000
 C   44.726398   17.321301   11.933100
 C   44.542702   16.513300   13.034300
 C   40.183399    9.882600   15.846800
 C   39.496899   10.329900   14.702500
 C   38.673901    9.465400   14.014400
 N   38.492699    8.179300   14.381400
 C   39.120899    7.743800   15.496200
 C   39.949501    8.551100   16.243000
 H   43.554699   11.523000   19.872601
 H   44.806000   13.647800   19.558800
 H   44.527401   14.981000   17.516300
 H   41.601601    9.744000   18.464199
 H   41.147202   16.620399   13.061500
 H   41.632401   18.084000   11.123400
 H   45.725700   17.543100   11.568400
 H   45.405300   16.108101   13.551600
 H   39.607899   11.351100   14.357100
 H   38.133801    9.800300   13.134000
 H   38.960999    6.707300   15.778100
 H   40.438099    8.128300   17.114000
 
Pd6L12-MC-3- Face-Differentiated
Pd   44.650101   18.694700    9.765300
Pd   36.987000    7.792200   13.059100
Pd   23.654200    7.221900   10.056600
Pd   38.376801   29.284300    3.296100
Pd   24.800600   28.639200    0.147700
Pd   17.255899   17.454700    3.502500
 C   27.163200    4.925800   17.440300
 C   27.386000    4.261100   18.654499
 C   28.684099    4.204400   19.135900
 C   29.743799    4.784500   18.435301
 C   29.554701    5.477300   17.221399
 C   28.233400    5.530700   16.759399
 O   27.800400    6.100400   15.600900
 C   26.437201    5.840800   15.528200
 C   26.016300    5.139500   16.624701
 C   30.667299    6.030800   16.556101
 C   31.704599    6.445100   16.074301
 C   32.942402    6.824800   15.525100
 C   33.168301    8.104800   14.980800
 C   34.388802    8.401000   14.409600
 N   35.389500    7.499800   14.333400
 C   35.202999    6.280200   14.881200
 C   34.021000    5.917500   15.491700
 C   25.751200    6.298000   14.353600
 C   26.379200    7.124600   13.404200
 C   25.710100    7.473600   12.251800
 N   24.458700    7.055400   11.973700
 C   23.826200    6.299200   12.899300
 C   24.425100    5.913500   14.078500
 H   26.568300    3.795800   19.195499
 H   28.890900    3.694100   20.070801
 H   30.750601    4.714700   18.833099
 H   25.009001    4.808600   16.835501
 H   32.391102    8.859900   15.013500
 H   34.587299    9.382900   13.989100
 H   36.025398    5.574600   14.792500
 H   33.917900    4.924800   15.915700
 H   27.389099    7.482300   13.567100
 H   26.188101    8.104600   11.508900
 H   22.813101    5.985400   12.663900
 H   23.865700    5.287100   14.764800
 C   14.584100   13.707900   10.621500
 C   13.743900   13.242200   11.643700
 C   14.188600   12.181000   12.413400
 C   15.433100   11.587100   12.183000
 C   16.310400   12.039100   11.177200
 C   15.841700   13.113800   10.412700
 O   16.479200   13.703800    9.362700
 C   15.614900   14.680700    8.884900
 C   14.462500   14.714800    9.625700
 C   17.556200   11.399600   10.997100
 C   18.589800   10.762500   10.939100
 C   19.745100    9.958000   10.875500
 C   21.041500   10.499100   10.970400
 C   22.139299    9.669000   10.865100
 N   22.024000    8.342200   10.656000
 C   20.789101    7.802100   10.596300
 C   19.643801    8.562600   10.715200
 C   16.038900   15.414800    7.731500
 C   17.301201   15.203300    7.142700
 C   17.643600   15.874500    5.991500
 N   16.816799   16.753599    5.382500
 C   15.615500   16.998501    5.957600
 C   15.203900   16.364401    7.107800
 H   12.772500   13.693200   11.819300
 H   13.562700   11.791400   13.209500
 H   15.748900   10.752700   12.800300
 H   13.616500   15.371900    9.480500
 H   21.182199   11.561600   11.133100
 H   23.149200   10.062100   10.943100
 H   20.733400    6.730400   10.421700
 H   18.672600    8.083700   10.660800
 H   18.002600   14.502700    7.580200
 H   18.605200   15.702300    5.517800
 H   14.972800   17.719299    5.460600
 H   14.222000   16.598301    7.504400
 C   17.455299   28.586399    4.382300
 C   16.224100   29.006201    4.907000
 C   15.310000   28.032700    5.272700
 C   15.598800   26.673700    5.123300
 C   16.832800   26.214800    4.618300
 C   17.743200   27.215500    4.257100
 O   18.976801   27.035801    3.706700
 C   19.481400   28.308100    3.465000
 C   18.590900   29.268400    3.866800
 C   17.056801   24.826300    4.503600
 C   17.110701   23.612499    4.446700
 C   17.084000   22.208200    4.352800
 C   18.062401   21.392599    4.955300
 C   18.005400   20.022800    4.799100
 N   17.047501   19.418400    4.064700
 C   16.079700   20.181601    3.511700
 C   16.055599   21.554001    3.644800
 C   20.760599   28.392599    2.826300
 C   21.514299   27.243401    2.517500
 C   22.703501   27.363800    1.835000
 N   23.204500   28.555799    1.441000
 C   22.512899   29.673401    1.766400
 C   21.316200   29.631001    2.445600
 H   15.991600   30.061001    5.013100
 H   14.345500   28.321600    5.677000
 H   14.858100   25.935699    5.412600
 H   18.716600   30.339899    3.798500
 H   18.854200   21.833599    5.550200
 H   18.743500   19.373400    5.261500
 H   15.318800   19.664900    2.933400
 H   15.257100   22.123800    3.182600
 H   21.159201   26.259300    2.799500
 H   23.281700   26.482599    1.573900
 H   22.940100   30.621799    1.454300
 H   20.809200   30.565901    2.657700
 C   32.452999   35.049999    5.165900
 C   31.849400   36.279701    5.466900
 C   30.501900   36.426701    5.184100
 C   29.763300   35.386902    4.614100
 C   30.331400   34.130199    4.317700
 C   31.694500   34.002499    4.613900
 O   32.482300   32.915600    4.380500
 C   33.765400   33.275600    4.776700
 C   33.782501   34.556000    5.262200
 C   29.517300   33.125801    3.753000
 C   28.703600   32.362801    3.266900
 C   27.728901   31.556299    2.651000
 C   27.414900   30.262400    3.114200
 C   26.473801   29.504000    2.448800
 N   25.841600   29.945499    1.340500
 C   26.103100   31.197100    0.903400
 C   27.011000   32.023701    1.530900
 C   34.806702   32.312401    4.573200
 C   34.539501   31.025900    4.066800
 C   35.577499   30.159401    3.808900
 N   36.872002   30.481001    4.027700
 C   37.142399   31.697300    4.557000
 C   36.157101   32.616699    4.838800
 H   32.423000   37.094002    5.898000
 H   30.004000   37.366402    5.398800
 H   28.710800   35.536098    4.397300
 H   34.639900   35.096600    5.638300
 H   27.900700   29.863100    3.997300
 H   26.209499   28.508101    2.793400
 H   25.574100   31.525299    0.012900
 H   27.185801   33.021000    1.142500
 H   33.522202   30.714500    3.861500
 H   35.383900   29.173201    3.398400
 H   38.187099   31.929300    4.741800
 H   36.449402   33.578701    5.245200
 C   44.916302   26.861099   12.021100
 C   45.365700   28.069500   12.572700
 C   44.886600   29.249201   12.027900
 C   43.985401   29.241400   10.960700
 C   43.494701   28.045700   10.395100
 C   43.991299   26.864799   10.962300
 O   43.715099   25.591101   10.566700
 C   44.483002   24.759701   11.374500
 C   45.215302   25.493099   12.269000
 C   42.576000   28.116400    9.327400
 C   41.798599   28.323000    8.414100
 C   40.959099   28.631701    7.329000
 C   41.383301   29.521900    6.320500
 C   40.571999   29.764900    5.232600
 N   39.350201   29.202299    5.100700
 C   38.902302   28.395300    6.086400
 C   39.667198   28.083900    7.191300
 C   44.420200   23.352800   11.108100
 C   43.567299   22.823200   10.121100
 C   43.598701   21.476801    9.836400
 N   44.419102   20.612301   10.473500
 C   45.211201   21.098000   11.457600
 C   45.235600   22.432400   11.796600
 H   46.075500   28.080000   13.393700
 H   45.217999   30.202200   12.426700
 H   43.633999   30.182800   10.551700
 H   45.899200   25.113001   13.014900
 H   42.355598   29.998301    6.380700
 H   40.902500   30.413799    4.426100
 H   37.900700   27.991899    5.965300
 H   39.265598   27.427700    7.955200
 H   42.895100   23.469299    9.569100
 H   42.960999   21.061600    9.062000
 H   45.848301   20.383600   11.970400
 H   45.909000   22.752899   12.584000
 C   42.629902   11.635300   18.120800
 C   43.592899   11.837700   19.118601
 C   44.478001   12.894100   18.966400
 C   44.421902   13.730500   17.850901
 C   43.452301   13.570100   16.837200
 C   42.561798   12.502400   17.017599
 O   41.576302   12.111400   16.164301
 C   41.015499   10.965800   16.719299
 C   41.621601   10.653500   17.904200
 C   43.453499   14.446900   15.735800
 C   43.572300   15.253900   14.831700
 C   43.812500   16.155800   13.783700
 C   42.778099   16.869101   13.141600
 C   43.070599   17.698601   12.080000
 N   44.325802   17.850300   11.604000
 C   45.335899   17.207800   12.233100
 C   45.125301   16.384100   13.317100
 C   39.979500   10.316900   15.965100
 C   39.435600   10.893800   14.804100
 C   38.501900   10.197400   14.067700
 N   38.072201    8.964700   14.403700
 C   38.551399    8.418800   15.543400
 C   39.483398    9.053100   16.336201
 H   43.651699   11.180500   19.980400
 H   45.237301   13.074900   19.719999
 H   45.134701   14.542500   17.753901
 H   41.388302    9.821500   18.553600
 H   41.753799   16.775900   13.484500
 H   42.289902   18.262600   11.576700
 H   46.334900   17.353901   11.831400
 H   45.968700   15.889700   13.786400
 H   39.750900   11.877600   14.477000
 H   38.082100   10.628600   13.164100
 H   38.180099    7.432500   15.806400
 H   39.841999    8.545200   17.224600
 C   31.161100   30.455900   -5.157400
 C   31.863800   30.971701   -6.256000
 C   33.230202   31.153500   -6.124500
 C   33.892200   30.838301   -4.935300
 C   33.222000   30.298300   -3.817700
 C   31.841400   30.120001   -3.973500
 O   30.966400   29.662600   -3.034500
 C   29.706800   29.717600   -3.620200
 C   29.788300   30.185699   -4.904400
 C   33.960300   29.993401   -2.654800
 C   34.715401   29.784800   -1.723800
 C   35.629799   29.622700   -0.666800
 C   35.798698   28.394300    0.003600
 C   36.687901   28.301201    1.054400
 N   37.403801   29.359301    1.491300
 C   37.279999   30.536400    0.839400
 C   36.431301   30.699499   -0.235000
 C   28.589800   29.340599   -2.805300
 C   28.755899   28.867001   -1.489600
 C   27.652700   28.590401   -0.714100
 N   26.386101   28.745899   -1.159600
 C   26.209700   29.158899   -2.436600
 C   27.264299   29.456100   -3.270300
 H   31.350700   31.230200   -7.176800
 H   33.804100   31.556200   -6.952600
 H   34.962399   31.000200   -4.860800
 H   28.969601   30.334299   -5.594700
 H   35.242500   27.517700   -0.309200
 H   36.841202   27.362000    1.578700
 H   37.872200   31.367599    1.212400
 H   36.367500   31.664400   -0.726000
 H   29.747101   28.732201   -1.073100
 H   27.769899   28.244699    0.308400
 H   25.184900   29.261600   -2.780800
 H   27.046900   29.798500   -4.276100
 C   17.844900   21.036699   -4.161900
 C   17.522699   21.427601   -5.469500
 C   18.134701   22.561701   -5.977300
 C   19.043501   23.298401   -5.214100
 C   19.408199   22.922600   -3.904200
 C   18.778200   21.772600   -3.411000
 O   18.919001   21.235201   -2.167300
 C   18.055401   20.146700   -2.116000
 C   17.396000   19.993500   -3.305800
 C   20.345200   23.705900   -3.198800
 C   21.154301   24.469400   -2.705400
 C   22.046900   25.415899   -2.171600
 C   23.285299   25.049700   -1.605600
 C   24.107599   26.016800   -1.066400
 N   23.765400   27.322800   -1.037200
 C   22.597601   27.697100   -1.605200
 C   21.736000   26.791500   -2.187100
 C   17.967800   19.440201   -0.871500
 C   18.764099   19.786400    0.236400
 C   18.590200   19.136000    1.437300
 N   17.679899   18.152901    1.612800
 C   16.938101   17.777599    0.545000
 C   17.053699   18.384199   -0.685900
 H   16.807301   20.865400   -6.061200
 H   17.903299   22.896000   -6.983300
 H   19.500299   24.186501   -5.637800
 H   16.664499   19.236000   -3.550000
 H   23.601000   24.012600   -1.602200
 H   25.070601   25.758301   -0.634500
 H   22.352100   28.754999   -1.569400
 H   20.810400   27.141199   -2.631000
 H   19.503901   20.574400    0.159600
 H   19.182501   19.410601    2.304900
 H   16.226000   16.973000    0.702100
 H   16.413401   18.043800   -1.492100
 C   18.524799    6.412600    3.499900
 C   17.597900    5.847400    2.614200
 C   16.825199    6.702600    1.842800
 C   16.955700    8.087700    1.945600
 C   17.894800    8.691400    2.809700
 C   18.672199    7.807200    3.570600
 O   19.605801    8.141700    4.502700
 C   20.050900    6.942500    5.052200
 C   19.426001    5.879100    4.466900
 C   17.977301   10.095000    2.869400
 C   17.940500   11.312000    2.848000
 C   17.798201   12.707700    2.838400
 C   18.904499   13.583000    2.803800
 C   18.704500   14.945900    2.852900
 N   17.473900   15.493800    2.952600
 C   16.399500   14.672800    2.946500
 C   16.518299   13.302400    2.871600
 C   21.020100    7.029900    6.115000
 C   21.676399    8.245300    6.408800
 C   22.548901    8.319400    7.467600
 N   22.779499    7.216400    8.229100
 C   22.197100    6.077400    7.968400
 C   21.313000    5.909300    6.921400
 H   17.478300    4.771000    2.542700
 H   16.095100    6.294200    1.151800
 H   16.329201    8.732600    1.338700
 H   19.584101    4.833400    4.689900
 H   19.912001   13.189500    2.730900
 H   19.542101   15.637700    2.820500
 H   15.423200   15.143200    3.025300
 H   15.626100   12.686100    2.872300
 H   21.493000    9.126100    5.804700
 H   23.066500    9.235400    7.737200
 H   28.958500   -7.630400   -1.240700
 H   20.829000    4.953500    6.751900
 C   33.105202    1.423800    9.231700
 C   32.821602    0.132600    8.765200
 C   31.523399   -0.147100    8.364000
 C   30.520800    0.821000    8.426600
 C   30.771500    2.134800    8.879300
 C   32.092899    2.396000    9.266600
 O   32.576698    3.570000    9.757400
 C   33.915298    3.342700   10.056500
 C   34.270901    2.059800    9.749500
 C   29.721701    3.069200    8.941000
 C   28.740801    3.788500    8.974400
 C   27.580000    4.573500    9.061400
 C   27.625601    5.981300    8.995700
 C   26.468300    6.710400    9.160100
 N   25.272699    6.130800    9.389400
 C   25.198500    4.784100    9.398300
 C   26.310801    3.983900    9.232500
 C   34.650398    4.440000   10.632900
 C   34.125599    5.750500   10.627600
 C   34.816700    6.770500   11.234600
 N   36.015499    6.515800   11.823600
 C   36.526798    5.313300   11.840700
 C   35.894299    4.228000   11.264100
 H   33.593201   -0.629700    8.728700
 H   31.273399   -1.139000    8.002100
 H   29.511600    0.570000    8.117600
 H   35.248901    1.615500    9.868700
 H   28.564800    6.491500    8.815400
 H   26.480600    7.795800    9.107900
 H   24.211399    4.353900    9.548000
 H   26.204100    2.905200    9.259900
 H   33.175400    5.957700   10.149200
 H   34.445599    7.790800   11.266300
 H   49.554501    0.406900   -1.527700
 H   36.325802    3.235100   11.332500
 C   46.349201   10.636900    7.696900
 C   47.036598    9.473400    7.320600
 C   46.426399    8.253200    7.559500
 C   45.167301    8.176100    8.161100
 C   44.440800    9.323100    8.542100
 C   45.075699   10.545600    8.285500
 O   44.599899   11.785500    8.585300
 C   45.583801   12.684000    8.193000
 C   46.653999   12.025100    7.648200
 C   43.176498    9.186400    9.149300
 C   42.106098    8.946800    9.674400
 C   40.897301    8.629800   10.320700
 C   40.769001    7.457600   11.092000
 C   39.592701    7.207800   11.770900
 N   38.539700    8.048300   11.719000
 C   38.623299    9.140100   10.933600
 C   39.765099    9.463500   10.232200
 C   45.332600   14.071600    8.446600
 C   44.122898   14.510300    9.018300
 C   43.941799   15.844200    9.304400
 N   44.882900   16.780800    9.053800
 C   46.037998   16.381001    8.472600
 C   46.291100   15.064200    8.160000
 H   48.020000    9.528000    6.864600
 H   46.933399    7.333800    7.285300
 H   44.719898    7.204500    8.342000
 H   47.561199   12.468700    7.262200
 H   41.594601    6.759500   11.174800
 H   39.472801    6.317100   12.382300
 H   37.736000    9.764600   10.874000
 H   39.785500   10.353400    9.613500
 H   43.334801   13.803700    9.249500
 H   43.020802   16.190399    9.762900
 H   46.775101   17.151699    8.268200
 H   47.244999   14.814100    7.708700
 C   45.455101   25.327700    0.814400
 C   46.692001   25.081800    0.200800
 C   47.486099   24.074699    0.723100
 C   47.074600   23.327000    1.829200
 C   45.829399   23.532600    2.459000
 C   45.040901   24.552700    1.912100
 O   43.826099   24.974701    2.362000
 C   43.462399   26.042601    1.550000
 C   44.420300   26.279100    0.600400
 C   45.477100   22.734400    3.567600
 C   45.305302   21.986099    4.511300
 C   45.198399   21.140499    5.630900
 C   44.090099   20.294500    5.836700
 C   44.024399   19.512300    6.971300
 N   44.982601   19.534901    7.921600
 C   46.068901   20.313700    7.724600
 C   46.217899   21.103600    6.604100
 C   42.231499   26.708200    1.858900
 C   41.382198   26.258699    2.888100
 C   40.247398   26.971399    3.202700
 N   39.891201   28.104200    2.557200
 C   40.674900   28.526699    1.537400
 C   41.825001   27.866699    1.166900
 H   47.021301   25.669399   -0.650200
 H   48.451801   23.861401    0.276700
 H   47.723598   22.550800    2.220500
 H   44.403999   27.045500   -0.161800
 H   43.293098   20.246799    5.103400
 H   43.183998   18.846001    7.146200
 H   46.824699   20.306299    8.505200
 H   47.108501   21.711800    6.491200
 H   41.620800   25.362301    3.448100
 H   39.596298   26.645300    4.007900
 H   40.362701   29.429899    1.021500
 H   42.413700   28.272200    0.351300
 
 Pd6L12-MC-4- random
 Pd   44.938999   18.546101    9.510200
Pd   37.472698    7.171400   12.901700
Pd   23.762501    7.159700    9.816800
Pd   38.342098   28.921801    3.154800
Pd   24.814600   28.379900    0.367300
Pd   16.717699   17.370899    3.267600
 C   16.846100    9.107700    1.310100
 C   16.490900    7.860400    0.776500
 C   17.161699    6.738400    1.238000
 C   18.152800    6.841800    2.213800
 C   18.542400    8.080500    2.772300
 C   17.866199    9.204700    2.271700
 O   18.047400   10.502300    2.643100
 C   17.114599   11.243900    1.926100
 C   16.372999   10.434500    1.110300
 C   19.517401    8.096800    3.784000
 C   20.344900    7.955000    4.667100
 C   21.240000    7.748600    5.724500
 C   21.494900    6.456000    6.234900
 C   22.313900    6.297300    7.333200
 N   22.907700    7.342100    7.952200
 C   22.717300    8.579400    7.441700
 C   21.913200    8.818800    6.351600
 C   17.088100   12.662900    2.143100
 C   18.113300   13.336500    2.832200
 C   18.021400   14.695800    3.042000
 N   16.970699   15.431200    2.623200
 C   15.989300   14.801800    1.939700
 C   16.016399   13.449700    1.679100
 H   15.708600    7.775500    0.028800
 H   16.909300    5.758900    0.845500
 H   18.650900    5.945500    2.567800
 H   15.590100   10.740000    0.430200
 H   21.032700    5.585100    5.783500
 H   22.500000    5.311000    7.749300
 H   23.222700    9.397100    7.946700
 H   21.789000    9.832400    5.988500
 H   18.980900   12.797400    3.194500
 H   18.811199   15.229000    3.562200
 H   15.150400   15.408700    1.611900
 H   15.183600   13.008200    1.142700
 C   47.429600   22.484100    2.426400
 C   48.231998   22.990801    1.393800
 C   47.690601   23.964300    0.571300
 C   46.393799   24.444099    0.773000
 C   45.553799   23.948099    1.791600
 C   46.108398   22.938200    2.587400
 O   45.513599   22.311001    3.643100
 C   46.479900   21.472500    4.184800
 C   47.648201   21.549500    3.475800
 C   44.277599   24.521999    1.974700
 C   43.230301   25.136200    2.047100
 C   42.095299   25.964701    2.145200
 C   42.240898   27.366400    2.182200
 C   41.129002   28.165199    2.352700
 N   39.881001   27.664000    2.462200
 C   39.719700   26.328899    2.361600
 C   40.782799   25.458500    2.214300
 C   46.111698   20.700300    5.335200
 C   44.767399   20.475700    5.689900
 C   44.468498   19.755899    6.826000
 N   45.419201   19.268000    7.650800
 C   46.715000   19.457500    7.312900
 C   47.091202   20.139700    6.178200
 H   49.248901   22.639200    1.251300
 H   48.283001   24.379400   -0.237400
 H   46.006699   25.224400    0.126200
 H   48.555599   20.991100    3.660500
 H   43.222900   27.819000    2.099300
 H   41.228001   29.246000    2.423000
 H   38.697300   25.961399    2.405300
 H   40.601501   24.391899    2.142200
 H   43.963902   20.847900    5.064700
 H   43.437000   19.547800    7.096400
 H   47.463799   19.065500    7.995700
 H   48.148701   20.272800    5.976500
 C   27.351801    5.361300   17.293699
 C   27.558901    4.828900   18.574400
 C   28.860600    4.747600   19.040199
 C   29.936800    5.176800   18.260201
 C   29.765600    5.736300   16.976101
 C   28.440500    5.814100   16.527300
 O   28.013500    6.268300   15.316100
 C   26.634300    6.092000   15.300500
 C   26.200500    5.552100   16.481501
 C   30.904699    6.148500   16.253700
 C   31.972601    6.443500   15.749700
 C   33.249298    6.682100   15.209600
 C   33.608799    7.907600   14.612500
 C   34.867500    8.065100   14.069200
 N   35.783901    7.074200   14.066300
 C   35.469398    5.904900   14.666600
 C   34.242001    5.681000   15.252300
 C   25.944000    6.449600   14.096500
 C   26.611200    7.043700   13.008300
 C   25.927299    7.305900   11.843100
 N   24.615700    7.020900   11.682900
 C   23.950001    6.487500   12.733500
 C   24.567301    6.197900   13.930100
 H   26.725800    4.481800   19.177299
 H   29.057699    4.336400   20.024700
 H   30.945700    5.091800   18.649900
 H   25.181801    5.308400   16.749001
 H   32.905602    8.732300   14.586700
 H   35.166698    9.004700   13.612400
 H   36.228298    5.127500   14.653500
 H   34.038502    4.724600   15.721100
 H   27.665001    7.287100   13.073600
 H   26.436800    7.748400   10.992900
 H   22.893299    6.282000   12.590800
 H   23.974701    5.755000   14.723100
 C   14.371700   13.087000   10.198400
 C   13.565800   12.500300   11.184100
 C   14.132900   11.529300   11.992600
 C   15.460500   11.132500   11.821600
 C   16.306299   11.713800   10.852400
 C   15.721600   12.715700   10.066600
 O   16.309000   13.408400    9.048400
 C   15.311200   14.207000    8.501900
 C   14.130600   14.041900    9.172500
 C   17.620701   11.219700   10.719200
 C   18.701401   10.660200   10.702200
 C   19.873501    9.883300   10.668300
 C   21.166800   10.440800   10.721300
 C   22.273100    9.620900   10.627600
 N   22.171600    8.284300   10.470400
 C   20.939899    7.727600   10.464600
 C   19.789700    8.478000   10.576500
 C   15.656000   15.030400    7.377800
 C   16.988300   15.330300    7.038300
 C   17.256901   16.098301    5.924900
 N   16.288300   16.569201    5.112200
 C   15.002900   16.305799    5.437400
 C   14.655000   15.567400    6.545600
 H   12.526200   12.789400   11.301200
 H   13.537800   11.052600   12.764500
 H   15.871000   10.353700   12.455500
 H   13.197300   14.551100    8.976300
 H   21.299299   11.510100   10.842100
 H   23.279200   10.029400   10.670800
 H   20.889799    6.648600   10.345500
 H   18.824100    7.984600   10.563100
 H   17.807199   14.974700    7.653100
 H   18.278900   16.358101    5.664200
 H   14.237900   16.683300    4.764900
 H   13.604400   15.375300    6.734000
 C   14.988100   25.539900    4.761000
 C   14.276400   26.728201    4.979400
 C   14.943500   27.927401    4.792500
 C   16.279800   27.956301    4.387900
 C   17.032801   26.781500    4.177700
 C   16.344200   25.580099    4.391500
 O   16.829800   24.317400    4.223300
 C   15.763000   23.459299    4.463500
 C   14.637000   24.162500    4.795600
 C   18.370399   26.897100    3.745900
 C   19.492800   27.154499    3.352200
 C   20.729799   27.530500    2.798200
 C   20.779800   28.446400    1.726600
 C   21.989500   28.752701    1.141800
 N   23.157499   28.228901    1.574900
 C   23.135300   27.402700    2.641500
 C   21.961800   27.030600    3.265400
 C   16.000299   22.052900    4.314000
 C   17.296400   21.519300    4.185400
 C   17.465599   20.165300    3.993600
 N   16.430401   19.303801    3.908900
 C   15.180700   19.797501    4.058200
 C   14.932400   21.135300    4.266700
 H   13.232100   26.708599    5.274300
 H   14.422500   28.866199    4.949200
 H   16.770599   28.911600    4.234400
 H   13.667500   23.754700    5.045700
 H   19.869200   28.890600    1.340000
 H   22.039200   29.422300    0.287300
 H   24.096399   27.033199    2.988900
 H   21.995100   26.360500    4.117000
 H   18.165800   22.164101    4.240000
 H   18.460699   19.740400    3.903400
 H   14.359700   19.090300    3.986200
 H   13.902800   21.463800    4.356600
 C   17.291800   21.537800   -4.102600
 C   16.982300   22.032700   -5.377800
 C   17.772200   23.049101   -5.891900
 C   18.833700   23.578501   -5.157800
 C   19.179300   23.103901   -3.872300
 C   18.386999   22.051300   -3.387300
 O   18.509001   21.419800   -2.185800
 C   17.458599   20.511499   -2.119600
 C   16.703501   20.554899   -3.259100
 C   20.221300   23.732500   -3.169200
 C   21.108801   24.396799   -2.664300
 C   22.071600   25.230700   -2.080200
 C   22.722099   24.886900   -0.876300
 C   23.591200   25.776699   -0.289000
 N   23.866699   26.988600   -0.820200
 C   23.297199   27.313400   -2.001800
 C   22.417299   26.474400   -2.653800
 C   17.347200   19.705700   -0.936400
 C   18.410299   19.544300   -0.028500
 C   18.236099   18.777000    1.104000
 N   17.066500   18.175699    1.405900
 C   16.041599   18.308500    0.534500
 C   16.145901   19.039000   -0.627800
 H   16.143700   21.636801   -5.941900
 H   17.558800   23.453800   -6.875700
 H   19.422600   24.387800   -5.576100
 H   15.841400   19.944099   -3.488400
 H   22.529200   23.931299   -0.402700
 H   24.080999   25.535400    0.649800
 H   23.554300   28.283100   -2.419100
 H   21.977100   26.788200   -3.593800
 H   19.372299   20.006300   -0.218500
 H   19.054100   18.626499    1.802600
 H   15.104000   17.828400    0.800300
 H   15.276200   19.121099   -1.270700
 C   34.653400   30.774300   -4.283000
 C   34.411800   31.330400   -5.546900
 C   33.103802   31.365400   -6.003600
 C   32.053001   30.868000   -5.230800
 C   32.261002   30.281601   -3.964000
 C   33.591599   30.252001   -3.525100
 O   34.043701   29.788000   -2.328000
 C   35.412998   30.028799   -2.310900
 C   35.816898   30.616699   -3.478000
 C   31.154800   29.796400   -3.239300
 C   30.118099   29.431601   -2.715600
 C   28.880199   29.111700   -2.134200
 C   27.813999   30.035601   -2.162500
 C   26.630301   29.738400   -1.523000
 N   26.426800   28.564301   -0.884400
 C   27.412001   27.641300   -0.903900
 C   28.633600   27.876499   -1.499100
 C   36.120800   29.677700   -1.112000
 C   35.484200   29.027000   -0.040500
 C   36.180302   28.775700    1.122200
 N   37.471100   29.125900    1.285700
 C   38.111599   29.715000    0.251600
 C   37.481300   29.999701   -0.939800
 H   35.223202   31.732300   -6.145400
 H   32.882702   31.794100   -6.975500
 H   31.038401   30.917900   -5.611600
 H   36.821999   30.915300   -3.740700
 H   27.929300   30.992599   -2.659200
 H   25.817301   30.458401   -1.495200
 H   27.199499   26.693701   -0.416100
 H   29.396299   27.106300   -1.483800
 H   34.443501   28.733999   -0.112100
 H   35.697800   28.305500    1.977000
 H   39.155300   29.974199    0.402700
 H   38.047600   30.495100   -1.720700
 C   45.177299    7.462700    9.374200
 C   46.469002    7.097900    8.968100
 C   47.290401    8.083500    8.442500
 C   46.856098    9.404900    8.341500
 C   45.560699    9.810600    8.736300
 C   44.732101    8.786700    9.221900
 O   43.448299    8.911300    9.661800
 C   43.082500    7.657800   10.137900
 C   44.100201    6.758500    9.982100
 C   45.227100   11.174400    8.684200
 C   45.098999   12.385200    8.638900
 C   45.040199   13.784300    8.663400
 C   46.211102   14.566600    8.549300
 C   46.138302   15.937000    8.678100
 N   44.972900   16.585100    8.896100
 C   43.836300   15.856500    8.947400
 C   43.827301   14.484900    8.835000
 C   41.756500    7.505100   10.670200
 C   40.701500    8.375000   10.338700
 C   39.453300    8.182700   10.893500
 N   39.195900    7.202000   11.784000
 C   40.198101    6.352400   12.104500
 C   41.460098    6.459200   11.564400
 H   46.818699    6.075400    9.070700
 H   48.294800    7.832800    8.117600
 H   47.528900   10.160900    7.950800
 H   44.080799    5.708700   10.239900
 H   47.174198   14.095500    8.387200
 H   47.036701   16.545200    8.621800
 H   42.912102   16.406300    9.097900
 H   42.887600   13.947800    8.891300
 H   40.853298    9.181600    9.630400
 H   38.618599    8.823400   10.622900
 H   39.974602    5.583400   12.839200
 H   42.224602    5.756900   11.879100
 C   45.819901   26.833799   11.126800
 C   46.367901   28.059200   11.535800
 C   45.821499   29.232800   11.024300
 C   44.761799   29.199200   10.127500
 C   44.166199   27.978901    9.698100
 C   44.736000   26.805599   10.238100
 O   44.376202   25.525600    9.968600
 C   45.252701   24.713301   10.684500
 C   46.136101   25.472000   11.400200
 C   43.104198   28.026501    8.803200
 C   42.188499   28.232901    8.008000
 C   41.167099   28.444700    7.118300
 C   40.899700   29.698999    6.542100
 C   39.900200   29.841000    5.606600
 N   39.264702   28.745199    5.033900
 C   39.422199   27.570499    5.558500
 C   40.208099   27.323500    6.795600
 C   45.104099   23.289301   10.532600
 C   44.021999   22.722500    9.837800
 C   43.960098   21.356001    9.662300
 N   44.904099   20.514601   10.130800
 C   45.928398   21.041000   10.837200
 C   46.056499   22.396299   11.057600
 H   47.203201   28.092699   12.229000
 H   46.230701   30.192101   11.324000
 H   44.355598   30.126301    9.737300
 H   46.922298   25.115601   12.050900
 H   41.473499   30.569599    6.843200
 H   39.595200   30.813499    5.236600
 H   38.965900   26.725000    5.047300
 H   40.720299   26.356701    6.711000
 H   43.235802   23.347601    9.431300
 H   43.132000   20.907000    9.122700
 H   46.670601   20.346201   11.219400
 H   46.916199   22.749701   11.616500
 C   42.559200   11.679600   17.973000
 C   43.424702   12.012100   19.024900
 C   44.246101   13.115800   18.865299
 C   44.219700   13.872400   17.692200
 C   43.347198   13.581200   16.621000
 C   42.519600   12.465000   16.807100
 O   41.626900   11.948100   15.916300
 C   41.100601   10.807200   16.513100
 C   41.637001   10.619100   17.758101
 C   43.386799   14.401000   15.474400
 C   43.549900   15.187400   14.559300
 C   43.848499   16.082199   13.516700
 C   42.851700   16.762899   12.788000
 C   43.208000   17.587601   11.741400
 N   44.491299   17.770599   11.364900
 C   45.462101   17.161501   12.080500
 C   45.187199   16.338900   13.152100
 C   40.162102   10.037800   15.748900
 C   39.678001   10.477200   14.502400
 C   38.834000    9.671100   13.771100
 N   38.435101    8.452600   14.194100
 C   38.857399    8.033400   15.409100
 C   39.698601    8.785200   16.198799
 H   43.457699   11.416200   19.931499
 H   44.931702   13.399100   19.657101
 H   44.882000   14.725900   17.592600
 H   41.410702    9.819100   18.448999
 H   41.805901   16.646999   13.048900
 H   42.453300   18.121500   11.170000
 H   46.487099   17.331900   11.762400
 H   46.003399   15.871000   13.691400
 H   39.970100   11.442500   14.106000
 H   38.461700    9.997000   12.804800
 H   38.512299    7.057700   15.738500
 H   40.010799    8.377700   17.154100
 C   28.861601   34.410301    4.787700
 C   29.168200   35.619999    5.428700
 C   30.480200   35.832001    5.820100
 C   31.471001   34.877399    5.580700
 C   31.200399   33.645401    4.946500
 C   29.865200   33.450001    4.568700
 O   29.351299   32.363701    3.928100
 C   28.004700   32.634499    3.723600
 C   27.673000   33.862301    4.233000
 C   32.255798   32.739601    4.716900
 C   33.267200   32.080700    4.560800
 C   34.478600   31.390800    4.362200
 C   35.653599   32.105801    4.024100
 C   36.820400   31.427000    3.773500
 N   36.831100   30.067101    3.846000
 C   35.780998   29.371901    4.190100
 C   34.572399   29.986700    4.487900
 C   27.238800   31.637600    3.036400
 C   27.799700   30.398899    2.671400
 C   27.047100   29.483999    1.971800
 N   25.765600   29.713600    1.608300
 C   25.202499   30.888100    1.975400
 C   25.893101   31.851601    2.676200
 H   28.403000   36.369202    5.605400
 H   30.752701   36.758301    6.315000
 H   32.491402   35.077000    5.890200
 H   26.698200   34.329700    4.218600
 H   35.632401   33.186501    3.938200
 H   37.737301   31.933901    3.485200
 H   39.515301   27.197300    7.651100
 H   33.705299   29.410000    4.789600
 H   28.824600   30.160200    2.929400
 H   27.474501   28.531601    1.674700
 H   24.169300   31.049000    1.682400
 H   25.383400   32.776299    2.923700
 C   33.150902    1.220800    8.668700
 C   32.779301   -0.022800    8.137900
 C   31.453800   -0.205500    7.780800
 C   30.512800    0.812900    7.947300
 C   30.853901    2.083400    8.458300
 C   32.201000    2.248500    8.807000
 O   32.773701    3.354600    9.359800
 C   34.104401    3.025800    9.592700
 C   34.368000    1.746800    9.181400
 C   29.842100    3.056700    8.592700
 C   28.865200    3.779700    8.659200
 C   27.677299    4.522200    8.785100
 C   27.550800    5.845000    8.314400
 C   26.370001    6.532700    8.505700
 N   25.314899    5.992900    9.152000
 C   25.404200    4.712500    9.575300
 C   26.541201    3.953700    9.398100
 C   34.924198    4.015000   10.228500
 C   34.450100    5.311100   10.506400
 C   35.248699    6.204300   11.184600
 N   36.495800    5.899400   11.607300
 C   36.980499    4.671900   11.311200
 C   36.242100    3.726300   10.635700
 H   33.505600   -0.820900    8.021400
 H   31.130100   -1.156900    7.371700
 H   29.479799    0.636000    7.667000
 H   35.314800    1.228000    9.237300
 H   28.372700    6.323100    7.793600
 H   26.248899    7.550200    8.143700
 H   24.537201    4.303800   10.086800
 H   26.563700    2.930700    9.756800
 H   33.454800    5.611700   10.201000
 H   34.886700    7.200800   11.417500
 H   37.989498    4.448300   11.643800
 H   36.689701    2.756200   10.450200
 
Pd6L12+Darunavir
 C    7.480300    2.194100  -10.563500
 C    7.732200    2.273900   -9.191400
 C    8.054400    2.334500   -8.019600
 C    8.449400    2.380800   -6.684700
 C    7.757700    1.664300   -5.688700
 C    8.173700    1.722900   -4.384800
 N    9.227000    2.466100   -3.992300
 C    9.904800    3.162400   -4.927700
 C    9.558500    3.137300   -6.256800
 C    8.489900    2.538300  -11.484600
 C    8.322900    2.398300  -12.857700
 C    7.141800    1.913300  -13.387300
 C    6.109300    1.578400  -12.505000
 C    6.283200    1.737100  -11.125600
 O    5.152200    1.387300  -10.457100
 C    4.246200    0.979600  -11.425900
 C    2.933600    0.603500  -11.001100
 C    2.059400   -0.059000  -11.877500
 C    0.791100   -0.381600  -11.471700
 N    0.325100   -0.077900  -10.243900
 C    1.146200    0.551700   -9.384300
 C    2.437500    0.888400   -9.717800
 C    4.795000    1.079500  -12.671700
 H    6.907500    1.054400   -5.952100
 H    7.673000    1.155900   -3.614400
 H   10.744100    3.747200   -4.583500
 H   10.135800    3.710800   -6.965200
 H    9.428500    2.905900  -11.098100
 H    9.134700    2.670700  -13.515500
 H    7.020300    1.796700  -14.454400
 H    2.368400   -0.335100  -12.873700
 H    0.114800   -0.901500  -12.133400
 H    0.728700    0.798000   -8.415400
 H    3.054000    1.400700   -8.995900
 H    4.314600    0.854100  -13.608000
 C   -3.066500    8.210300   -9.561100
 C   -2.876100    6.828400   -9.415000
 C   -2.721600    5.621700   -9.464900
 C   -2.522000    4.241400   -9.567200
 C   -2.746100    3.369100   -8.487200
 C   -2.510100    2.023700   -8.623300
 N   -2.055300    1.483500   -9.769700
 C   -1.851000    2.296500  -10.824400
 C   -2.076200    3.650600  -10.764600
 C   -3.276500    8.734100  -10.852200
 C   -3.473100   10.090400  -11.089200
 C   -3.449200   11.004200  -10.054500
 C   -3.229300   10.526300   -8.758700
 C   -3.058700    9.154400   -8.526500
 O   -2.858300    8.919100   -7.200600
 C   -2.886900   10.162200   -6.580200
 C   -2.695900   10.210100   -5.165400
 C   -2.525700   11.432200   -4.491300
 C   -2.332600   11.455300   -3.133400
 N   -2.304700   10.332500   -2.385100
 C   -2.474500    9.153500   -3.011700
 C   -2.660400    9.054000   -4.369000
 C   -3.111600   11.150500   -7.495400
 H   -3.125400    3.749600   -7.553000
 H   -2.663700    1.341800   -7.802100
 H   -1.496200    1.834100  -11.732800
 H   -1.893000    4.256600  -11.638300
 H   -3.295400    8.044000  -11.682200
 H   -3.637900   10.427300  -12.101800
 H   -3.593000   12.058400  -10.241100
 H   -2.531300   12.370800   -5.023400
 H   -2.188700   12.389900   -2.613300
 H   -2.473400    8.273900   -2.385400
 H   -2.789400    8.081800   -4.816600
 H   -3.197700   12.205100   -7.298900
 C    7.368700   11.124400   -1.607100
 C    7.578500    9.743900   -1.705900
 C    7.898400    8.572400   -1.791700
 C    8.312400    7.242700   -1.879800
 C    7.434000    6.209500   -2.260200
 C    7.879300    4.913800   -2.324100
 N    9.144600    4.564100   -2.018400
 C   10.007800    5.538800   -1.666000
 C    9.639100    6.860700   -1.598600
 C    8.475600   11.995400   -1.660600
 C    8.345100   13.376700   -1.569000
 C    7.107200   13.965900   -1.397400
 C    5.984300   13.134900   -1.326200
 C    6.123800   11.746100   -1.445400
 O    4.912400   11.136600   -1.346600
 C    3.985000   12.151600   -1.143900
 C    2.614500   11.775200   -0.994900
 C    1.631000   12.704200   -0.613300
 C    0.325700   12.308400   -0.457700
 N   -0.076300   11.039000   -0.670200
 C    0.848600   10.139900   -1.053900
 C    2.173700   10.460200   -1.215800
 C    4.602700   13.369200   -1.129700
 H    6.412100    6.435400   -2.522600
 H    7.223600    4.115300   -2.637100
 H   11.015400    5.232300   -1.430300
 H   10.374400    7.600400   -1.322500
 H    9.456600   11.563400   -1.788800
 H    9.230400   13.992300   -1.626100
 H    7.010700   15.039000   -1.318500
 H    1.879700   13.736300   -0.420900
 H   -0.431000   13.013000   -0.146900
 H    0.492600    9.137300   -1.239600
 H    2.870000    9.697500   -1.526400
 H    4.133000   14.329500   -1.003700
 C   10.890400    2.483100    6.754900
 C   10.564600    2.508800    5.394100
 C   10.406600    2.546000    4.188500
 C   10.265500    2.599500    2.801300
 C    9.043700    2.940500    2.190400
 C    8.943400    2.974300    0.822900
 N    9.976700    2.674000    0.012200
 C   11.160200    2.359100    0.575300
 C   11.342200    2.323900    1.936800
 C   12.231400    2.649400    7.153400
 C   12.617900    2.656900    8.489700
 C   11.692400    2.484900    9.500500
 C   10.351900    2.300000    9.143700
 C    9.972000    2.307400    7.795900
 O    8.632700    2.096600    7.676600
 C    8.150300    1.950200    8.970900
 C    6.756500    1.691600    9.138500
 C    6.203000    1.484300   10.413600
 C    4.865400    1.221800   10.552800
 N    4.022800    1.154000    9.500400
 C    4.530200    1.352900    8.271100
 C    5.862600    1.615600    8.056500
 C    9.164900    2.073200    9.877600
 H    8.187600    3.198400    2.795900
 H    8.021500    3.258100    0.337900
 H   11.971500    2.129200   -0.098500
 H   12.313600    2.075100    2.334900
 H   12.977500    2.786400    6.385200
 H   13.659900    2.801700    8.733200
 H   11.997000    2.485500   10.536900
 H    6.812400    1.519800   11.302900
 H    4.437700    1.053900   11.529800
 H    3.837000    1.289100    7.443100
 H    6.220800    1.766700    7.050200
 H    9.086000    2.007800   10.949000
 C   -0.036400    9.297300    8.899300
 C    0.316900    7.944200    8.844000
 C    0.627100    6.773800    8.973500
 C    0.959100    5.436400    9.189500
 C    0.698900    4.433800    8.234600
 C    1.018600    3.127900    8.503300
 N    1.594400    2.740500    9.657600
 C    1.853900    3.681100   10.585400
 C    1.554400    5.008900   10.393400
 C    0.037900    9.962600   10.141000
 C   -0.351600   11.286100   10.306400
 C   -0.835800   12.023100    9.242900
 C   -0.913000   11.404200    7.991300
 C   -0.505200   10.073500    7.830300
 O   -0.639600    9.690200    6.530800
 C   -1.154700   10.791400    5.855900
 C   -1.354500   10.686500    4.442800
 C   -2.059300   11.673600    3.733400
 C   -2.222800   11.568800    2.374500
 N   -1.719000   10.541400    1.661700
 C   -1.042500    9.586100    2.324000
 C   -0.852200    9.616600    3.684800
 C   -1.334000   11.838200    6.712300
 H    0.227200    4.684500    7.297000
 H    0.808000    2.347400    7.786600
 H    2.317300    3.346000   11.501100
 H    1.774200    5.718300   11.176000
 H    0.401900    9.407400   10.992200
 H   -0.277000   11.737400   11.284600
 H   -1.143900   13.050100    9.374800
 H   -2.499400   12.519100    4.238800
 H   -2.773400   12.317500    1.825300
 H   -0.634900    8.785800    1.723800
 H   -0.297600    8.823700    4.161400
 H   -1.698800   12.819800    6.463800
 C   11.227600   -6.115200   -2.337000
 C   10.820000   -4.785100   -2.178800
 C   10.610900   -3.588100   -2.103700
 C   10.429800   -2.205300   -2.053100
 C    9.389600   -1.610600   -1.313600
 C    9.247900   -0.246600   -1.296600
 N   10.064700    0.578500   -1.980200
 C   11.075900    0.032700   -2.685800
 C   11.291600   -1.323600   -2.735600
 C   12.531300   -6.372400   -2.808700
 C   13.020900   -7.660000   -2.995500
 C   12.232000   -8.764500   -2.739700
 C   10.927800   -8.552200   -2.281000
 C   10.450100   -7.251000   -2.075000
 O    9.164500   -7.282700   -1.629900
 C    8.811600   -8.625500   -1.565100
 C    7.490400   -8.951900   -1.128400
 C    7.008600  -10.271700   -1.179500
 C    5.732200  -10.561800   -0.768300
 N    4.892100   -9.620300   -0.292000
 C    5.339300   -8.353200   -0.225000
 C    6.599600   -7.986600   -0.630700
 C    9.857000   -9.414800   -1.950300
 H    8.710100   -2.224900   -0.743400
 H    8.466400    0.224900   -0.719800
 H   11.715900    0.715100   -3.224100
 H   12.124000   -1.704900   -3.306300
 H   13.169100   -5.527700   -3.021200
 H   14.031900   -7.790900   -3.351600
 H   12.611400   -9.764500   -2.892400
 H    7.620500  -11.077800   -1.553600
 H    5.352500  -11.571000   -0.820700
 H    4.651200   -7.624400    0.177400
 H    6.902600   -6.954400   -0.553800
 H    9.874700  -10.490200   -1.989000
 C  -10.235100   -2.710800   -6.528200
 C   -9.852300   -2.643500   -5.184300
 C   -9.607900   -2.562700   -3.995000
 C   -9.424200   -2.434400   -2.617100
 C   -8.261500   -1.868800   -2.062200
 C   -8.144000   -1.733500   -0.702400
 N   -9.108000   -2.134800    0.145500
 C  -10.227200   -2.687700   -0.360700
 C  -10.418500   -2.850300   -1.710700
 C  -11.558000   -3.039900   -6.880000
 C  -11.991900   -3.063000   -8.201600
 C  -11.134400   -2.760100   -9.242300
 C   -9.808900   -2.436100   -8.933300
 C   -9.382100   -2.430800   -7.600200
 O   -8.063700   -2.113300   -7.521100
 C   -7.642700   -1.896000   -8.825200
 C   -6.266800   -1.570900   -9.022900
 C   -5.785700   -1.160800  -10.277700
 C   -4.458400   -0.858800  -10.442300
 N   -3.566900   -0.953500   -9.434600
 C   -4.004000   -1.350400   -8.228700
 C   -5.322300   -1.651800   -7.986100
 C   -8.673700   -2.082200   -9.701400
 H   -7.459500   -1.519500   -2.689300
 H   -7.261200   -1.282600   -0.273900
 H  -10.978000   -3.003400    0.348100
 H  -11.335400   -3.292100   -2.068600
 H  -12.255300   -3.269200   -6.088200
 H  -13.019800   -3.318900   -8.411200
 H  -11.480100   -2.772100  -10.265700
 H   -6.445000   -1.060600  -11.125900
 H   -4.080200   -0.526600  -11.397100
 H   -3.255400   -1.421700   -7.456600
 H   -5.620500   -1.965200   -6.997200
 H   -8.633100   -1.996000  -10.773500
 C    0.130700   -9.125400   -8.775500
 C   -0.055500   -7.737400   -8.746000
 C   -0.277000   -6.548200   -8.879700
 C   -0.560800   -5.199100   -9.102400
 C   -0.260200   -4.200200   -8.157600
 C   -0.561500   -2.888100   -8.422200
 N   -1.145400   -2.495100   -9.569700
 C   -1.438200   -3.431600  -10.491100
 C   -1.162300   -4.764800  -10.299900
 C   -0.146100   -9.817900   -9.972200
 C    0.001100  -11.194900  -10.095400
 C    0.425000  -11.962100   -9.028400
 C    0.706700  -11.314000   -7.821500
 C    0.569300   -9.923400   -7.711200
 O    0.901900   -9.512200   -6.457200
 C    1.246000  -10.659900   -5.753700
 C    1.651100  -10.517300   -4.391400
 C    1.881100  -11.639800   -3.576300
 C    2.267300  -11.481800   -2.269600
 N    2.453900  -10.268600   -1.710400
 C    2.248900   -9.182700   -2.477600
 C    1.849900   -9.263700   -3.789500
 C    1.139200  -11.762300   -6.552600
 H    0.218500   -4.459100   -7.224000
 H   -0.345600   -2.110700   -7.706100
 H   -1.908800   -3.088800  -11.400300
 H   -1.411500   -5.472600  -11.075100
 H   -0.482400   -9.244100  -10.822600
 H   -0.223200  -11.664500  -11.041500
 H    0.534600  -13.032700   -9.122900
 H    1.750700  -12.642200   -3.953100
 H    2.430100  -12.340000   -1.635300
 H    2.422700   -8.225600   -2.008200
 H    1.704400   -8.358000   -4.356800
 H    1.353800  -12.781100   -6.280100
 C   -6.227300  -10.345900    2.626000
 C   -6.463200   -8.975700    2.458300
 C   -6.824700   -7.816400    2.381000
 C   -7.281100   -6.497800    2.331200
 C   -6.551200   -5.473600    1.700600
 C   -7.033100   -4.188800    1.682800
 N   -8.198200   -3.847600    2.262600
 C   -8.916900   -4.810900    2.870800
 C   -8.502800   -6.120400    2.921000
 C   -7.284400  -11.170600    3.061600
 C   -7.133900  -12.537600    3.266600
 C   -5.916600  -13.157800    3.064200
 C   -4.839600  -12.373100    2.639000
 C   -5.007600  -11.000200    2.413500
 O   -3.837500  -10.440400    2.001400
 C   -2.904400  -11.469800    1.979500
 C   -1.571400  -11.153900    1.575200
 C   -0.527800  -12.088300    1.693900
 C    0.747100  -11.757400    1.309600
 N    1.059300  -10.549100    0.798000
 C    0.071500   -9.645600    0.667000
 C   -1.224200   -9.901100    1.043400
 C   -3.480800  -12.648000    2.359600
 H   -5.615500   -5.704100    1.214200
 H   -6.485900   -3.388200    1.210500
 H   -9.848200   -4.508300    3.324700
 H   -9.117000   -6.851200    3.423600
 H   -8.246700  -10.712500    3.234100
 H   -7.984600  -13.115900    3.595100
 H   -5.799300  -14.218500    3.232000
 H   -0.700500  -13.071300    2.103400
 H    1.555200  -12.466200    1.409800
 H    0.346200   -8.696000    0.231600
 H   -1.974600   -9.138100    0.914600
 H   -3.002700  -13.610200    2.422400
 C   -7.284300   -0.800200   10.791500
 C   -7.497600   -0.975600    9.420600
 C   -7.761700   -1.137600    8.245000
 C   -8.038300   -1.324400    6.891000
 C   -7.000600   -1.483600    5.955300
 C   -7.286600   -1.660000    4.626400
 N   -8.549700   -1.683600    4.159400
 C   -9.560900   -1.539400    5.038600
 C   -9.351100   -1.364300    6.385000
 C   -8.358400   -0.868000   11.698900
 C   -8.186300   -0.706100   13.070600
 C   -6.939200   -0.459300   13.610700
 C   -5.846200   -0.377400   12.739800
 C   -6.030700   -0.552400   11.362700
 O   -4.848100   -0.430900   10.702900
 C   -3.891200   -0.168100   11.673600
 C   -2.544000    0.013700   11.240600
 C   -1.520400    0.349000   12.144500
 C   -0.236700    0.530400   11.699900
 N    0.111100    0.388300   10.403000
 C   -0.851200    0.057400    9.524800
 C   -2.160700   -0.127900    9.895500
 C   -4.464500   -0.132000   12.914600
 H   -5.975500   -1.476400    6.288700
 H   -6.496300   -1.788100    3.901700
 H  -10.562100   -1.560700    4.635900
 H  -10.198000   -1.263600    7.045800
 H   -9.346200   -1.058500   11.306900
 H   -9.047900   -0.773200   13.717900
 H   -6.812500   -0.332200   14.675900
 H   -1.721100    0.479200   13.196500
 H    0.550300    0.800900   12.388000
 H   -0.542900   -0.060900    8.497300
 H   -2.893800   -0.386500    9.148200
 H   -3.965300    0.046000   13.851400
 C    4.169700   -7.825300    9.437500
 C    3.727900   -6.499800    9.347100
 C    3.396700   -5.330400    9.424600
 C    3.072000   -3.979300    9.554800
 C    2.927000   -3.137500    8.435400
 C    2.636800   -1.808500    8.605000
 N    2.464100   -1.249300    9.818100
 C    2.582200   -2.037100   10.903700
 C    2.881700   -3.376700   10.814600
 C    4.544000   -8.330300   10.699900
 C    5.044800   -9.615000   10.875600
 C    5.200600  -10.470100    9.802100
 C    4.829700  -10.011900    8.533800
 C    4.313800   -8.719700    8.367900
 O    3.998000   -8.499200    7.062500
 C    4.331100   -9.665400    6.383100
 C    4.056300   -9.729900    4.981600
 C    4.522500  -10.796100    4.193000
 C    4.222200  -10.853700    2.855200
 N    3.474100   -9.916200    2.238400
 C    3.024900   -8.884800    2.976200
 C    3.297200   -8.753500    4.316300
 C    4.840000  -10.593700    7.244700
 H    3.056100   -3.533700    7.440000
 H    2.545600   -1.147700    7.755500
 H    2.434300   -1.567100   11.864400
 H    2.966600   -3.959700   11.718400
 H    4.441300   -7.680900   11.556200
 H    5.319100   -9.940900   11.867800
 H    5.595400  -11.466300    9.939400
 H    5.130800  -11.580900    4.615000
 H    4.583800  -11.666300    2.243600
 H    2.414800   -8.158000    2.460400
 H    2.904600   -7.907300    4.857800
 H    5.164600  -11.590700    7.001500
 C  -10.224400    7.401700    0.891500
 C   -8.873300    7.722500    0.720700
 C   -7.741000    8.135800    0.549300
 C   -6.464000    8.659800    0.350100
 C   -5.299200    7.925900    0.645800
 C   -4.063600    8.484400    0.442300
 N   -3.898500    9.726600   -0.051700
 C   -4.999000   10.448100   -0.343200
 C   -6.270100    9.962000   -0.153100
 C  -11.190900    8.423100    0.792300
 C  -12.550000    8.185600    0.961600
 C  -13.023000    6.915500    1.229900
 C  -12.096600    5.872200    1.326000
 C  -10.728200    6.123500    1.163400
 O  -10.015200    4.973200    1.290300
 C  -10.943700    3.969000    1.532900
 C  -10.456300    2.635500    1.695200
 C  -11.335300    1.556700    1.890400
 C  -10.846300    0.283600    2.033500
 N   -9.527300    0.006200    2.002700
 C   -8.669700    1.025500    1.820700
 C   -9.087500    2.324900    1.664400
 C  -12.208200    4.482300    1.563700
 H   -5.374000    6.926800    1.046200
 H   -3.162400    7.940200    0.682200
 H   -4.838700   11.438500   -0.741500
 H   -7.116400   10.585800   -0.395200
 H  -10.850500    9.425800    0.581800
 H  -13.241200    9.011400    0.882000
 H  -14.080200    6.733100    1.356700
 H  -12.403800    1.701600    1.925000
 H  -11.516900   -0.551500    2.170200
 H   -7.620300    0.771300    1.799200
 H   -8.355000    3.102900    1.519900
 H  -13.122200    3.940400    1.734600
Pd   -1.608900   -0.509500   -9.771600
Pd    2.048300    0.756100    9.863700
Pd    9.658500    2.585000   -2.004700
Pd   -2.005900   10.430600   -0.364300
Pd   -8.862200   -1.917000    2.154700
Pd    2.978100  -10.088900    0.258500
 C   -1.038300    0.474600   -3.715200
 C   -1.232200    1.995800   -3.710300
 C   -1.286900    2.372100   -5.182700
 O   -0.510100    1.364400   -5.854200
 C   -0.735000    0.147600   -5.193300
 O   -1.867600   -0.564200   -5.712900
 C   -2.957600   -0.465900   -4.792800
 C   -2.276400   -0.369600   -3.436900
 O   -3.140700    0.195300   -2.446300
 C   -3.903900   -0.675600   -1.695800
 O   -5.106800   -0.546200   -1.637300
 N   -3.181000   -1.606100   -1.028800
 C   -3.767100   -2.795400   -0.450400
 C   -3.216100   -4.057900   -1.114700
 C   -3.436900   -4.078200   -2.599800
 C   -2.362900   -4.013000   -3.480600
 C   -2.565200   -4.032300   -4.852400
 C   -3.850600   -4.112400   -5.364700
 C   -4.932800   -4.164100   -4.498000
 C   -4.724800   -4.144400   -3.127200
 C   -3.652000   -2.810500    1.077900
 O   -4.445900   -1.783000    1.635600
 C   -2.192700   -2.812300    1.635500
 N   -1.778700   -1.571400    2.273300
 C   -1.609600   -1.514900    3.729200
 C   -2.212900   -0.311600    4.455300
 C   -3.719700   -0.437100    4.599000
 C   -1.537800   -0.179900    5.813800
 S   -0.981000   -0.412200    1.327200
 O   -0.522500   -1.108500    0.095900
 O   -1.852100    0.769500    1.188100
 C    0.441000    0.070700    2.281100
 C    0.475600    1.329900    2.860000
 C    1.556500    1.698400    3.634500
 C    2.623900    0.814900    3.841200
 N    3.669200    1.159400    4.676500
 C    2.571700   -0.451300    3.239200
 C    1.493600   -0.817600    2.461500
 H   -0.219900    0.179300   -3.064400
 H   -0.379100    2.470800   -3.232300
 H   -2.125700    2.295000   -3.170900
 H   -2.315100    2.366400   -5.550900
 H   -0.843500    3.334400   -5.421100
 H    0.138700   -0.473700   -5.378000
 H   -3.567900    0.418100   -4.982700
 H   -3.574700   -1.355000   -4.895200
 H   -1.962800   -1.368300   -3.141300
 H   -2.176900   -1.501000   -1.000900
 H   -4.830900   -2.728100   -0.665400
 H   -2.149300   -4.152000   -0.907200
 H   -3.697400   -4.922900   -0.653800
 H   -1.354200   -3.958300   -3.087600
 H   -1.724500   -3.976200   -5.527200
 H   -4.008000   -4.149300   -6.433500
 H   -5.937500   -4.239900   -4.890700
 H   -5.578300   -4.198500   -2.462500
 H   -4.117500   -3.736500    1.415200
 H   -4.055400   -0.940100    1.363500
 H   -2.106800   -3.595100    2.384500
 H   -1.488400   -3.066700    0.847100
 H   -2.079600   -2.415900    4.117300
 H   -0.549000   -1.589500    3.978100
 H   -1.998600    0.588100    3.879000
 H   -4.142000    0.412100    5.133500
 H   -4.206700   -0.515500    3.633200
 H   -3.971300   -1.336800    5.160800
 H   -1.969200    0.643300    6.380600
 H   -0.467500    0.002700    5.708300
 H   -1.667000   -1.091300    6.400800
 H   -0.345500    2.011600    2.700000
 H    1.580100    2.681700    4.086600
 H    4.521300    0.634600    4.561700
 H    3.843800    2.145000    4.783000
 H    3.389700   -1.145700    3.380500
 H    1.465800   -1.792500    1.996100
